# Supplementary material for: Acceptability of COVID-19 self-testing among social and clinical vulnerable populations using a decentralized testing model in Abuja, Nigeria; A mixed methods analysis of an implementation study
Source: PLOS Glob Public Health. 2026 Jan 12;6(1):e0005679. doi: 10.1371/journal.pgph.0005679 (PMC12795379; doi:10.1371/journal.pgph.0005679)
Supplement: S1 Data — (XLS) [file pgph.0005679.s005.xls]

## Sheet: Sheet1
USECASE	DATE OF INTERVIEW	PMSInterviewerID	IfOthersSpecify	PHCInterviewerID	IfOthersSpecify_A	CPInterviewerID	OthersPleasespecifyPMS	ClientID	A01Isindividual18yearsorolder	A02IstheindividualpresentingwithsymptomsofCOVID19	IfYesSpecifythesymptoms	IfYesSpecifythesymptomsFever38ccurrentorhistoryof	IfYesSpecifythesymptomsSorethroat	IfYesSpecifythesymptomsRunnyNose	IfYesSpecifythesymptomsCough	IfYesSpecifythesymptomsShortnessofbreath	IfYesSpecifythesymptomsVomiting	IfYesSpecifythesymptomsNausea	IfYesSpecifythesymptomsDiarrhea	IfYesSpecifythesymptomsTiredness	IfYesSpecifythesymptomsChestpains	IfYesSpecifythesymptomsRedeYes	IfYesSpecifythesymptomsLossoftaste	IfYesSpecifythesymptomsLossofsmell	IfYesSpecifythesymptomsHeadache	IfYesSpecifythesymptomsOthers	OthersPleaseSpecified	A03IstheindividualwelleYesughtoparticipateinthestudy	A04Doestheindividualhaveanymedicalcontraindicationtoanteriornasa	AO5ChosePreferenceofTesttobeconducted	A06IfclientoptsforselftestingDoestheclienthaveaccesstoahousehold	HastheClientconsentedtoparticipateinthestudy	B01CanyoureadaonepageletterornewspaperinEnglish	B02InthepastweekdidyouworrythatyourhouseholdwouldNothaveeNoughfood	B03.Imaginesixstepswhereonthebottomthefirststepstandthepoorestpe	CO1Whatisyourbodysizefromthethisdiagram	D01DoyoukNowofafriendrelativewhohasbeenadmittedtohospitalwithCOV	D02DoyoukNowofafriendrelativewhohasdiedfromCOVID19	D13Onascaleof111howseriouswouldyousayyoursymptomsare	D04GivenyoursymptomshowLikelydoyouthinkyouareofdevelopingsevereC	Sex	Age	Days Since first onset of symptoms	Been tested for Covid-19 Before?	Any vaccine done for Covid-19	Previous hospital admission for Covid-19	Number of Comorbidities	Level of education	Type of Test
CP	2022-11-30					Others		CP/AI-FAMA/0001	Yes	Yes	Runny Nose	0	0	1	0	0	0	0	0	0	0	0	0	0	0	0		Yes	No	Self-Testing	Yes	Yes	Yes	Yes	6	9	No	No	1	Very Unlikely	Female	24	0	Yes	Yes	No	0	Others	RDT_Self_testing_kit
CP	2022-11-30					Others		CP/AI-FAMA/0002	Yes	Yes	Tiredness	0	0	0	0	0	0	0	0	1	0	0	0	0	0	0		Yes	No	Self-Testing	Yes	Yes	Yes	No	1	4	No	No	6	Very Likely	Female	31	1	Yes	Yes	No	0	Others	RDT_Self_testing_kit
CP	2022-11-30					Others		CP/AI-FAMA/0003	Yes	Yes	Cough	0	0	0	1	0	0	0	0	0	0	0	0	0	0	0		Yes	No	Self-Testing	Yes	Yes	Yes	Yes	6	6	No	No	1	Very Unlikely	Female	35	1	Yes	Yes	No	0	Others	RDT_Self_testing_kit
CP	2022-11-30					Others		CP/AI-FAMA/0004	Yes	Yes	Runny Nose Cough Vomiting Tiredness Chest pains	0	0	1	1	0	1	0	0	1	1	0	0	0	0	0		Yes	No	Self-Testing	Yes	Yes	Yes	No	5	6	No	No	5	Very Unlikely	Female	45	0	Yes	Yes	No	2	Others	RDT_Self_testing_kit
CP	2022-11-30					Others		CP/AI-FAMA/0005	Yes	Yes	Runny Nose Others	0	0	1	0	0	0	0	0	0	0	0	0	0	0	1	Body pain	Yes	No	Self-Testing	Yes	Yes	Yes	No	6	5	No	No	2	Likely	Female	55	0	Yes	Yes	No	1	Others	RDT_Self_testing_kit
CP	2022-11-30					Others		CP/AI-FAMA/0006	Yes	Yes	Sore throat Runny Nose	0	1	1	0	0	0	0	0	0	0	0	0	0	0	0		Yes	No	Self-Testing	Yes	Yes	Yes	No	6	1	No	No	1	Very Unlikely	Female	39	0	Yes	Yes	No	0	Others	RDT_Self_testing_kit
CP	2022-12-12					Others		CP/AI-FAMA/0007	Yes	Yes	Cough Sore throat	0	1	0	1	0	0	0	0	0	0	0	0	0	0	0		Yes	No	Self-Testing	Yes	Yes	Yes	No	3	3	No	No	1	Unlikely	Male	33	0	Yes	Yes	No	0	Others	RDT_Self_testing_kit
CP	2022-12-12					Others		CP/AI-FAMA/0008	Yes	Yes	Tiredness	0	0	0	0	0	0	0	0	1	0	0	0	0	0	0		Yes	No	Self-Testing	Yes	Yes	Yes	No	4	3	No	No	1	Very Unlikely	Female	68	0	Yes	Yes	No	3	Others	RDT_Self_testing_kit
CP	2022-12-12					Others		CP/AI-FAMA/0009	Yes	Yes	Cough Sore throat Chest pains	0	1	0	1	0	0	0	0	0	1	0	0	0	0	0		Yes	No	Self-Testing	Yes	Yes	Yes	No	4	4	No	No	1	Unlikely	Female	62	0	Yes	Yes	No	1	Tertiary	RDT_Self_testing_kit
CP	2022-12-15					Others		CP/AI-FAMA/0010	Yes	Yes	Runny Nose Tiredness	0	0	1	0	0	0	0	0	1	0	0	0	0	0	0		Yes	No	Self-Testing	Yes	Yes	Yes	No	6	5	No	No	5	Very Unlikely	Female	28	0	Yes	Yes	No	0	Tertiary	RDT_Self_testing_kit
CP	2023-01-31					Others		CP/AI-FAMA/0011	Yes	Yes	Fever >38c (current or history of) Sore throat Runny Nose Cough Shortness of breath Nausea Tiredness Chest pains	1	1	1	1	1	0	1	0	1	1	0	0	0	0	0		Yes	No	Self-Testing	Yes	Yes	Yes	No	6	2	No	No	7	Likely	Female	25	1	Yes	No	No	0	Tertiary	RDT_Self_testing_kit
CP	2022-12-18					Others		CP/AI-FAMA/0012	Yes	Yes	Others Tiredness Chest pains	0	0	0	0	0	0	0	0	1	1	0	0	0	0	1	Back pain	Yes	No	Self-Testing	Yes	Yes	Yes	No	4	4	No	No	4	Neutral	Female	20	1	Yes	No	No	0	Tertiary	RDT_Self_testing_kit
CP	2022-12-20					Others		CP/AI-FAMA/0013	Yes	Yes	Tiredness Headache Loss of taste Fever >38c (current or history of)	1	0	0	0	0	0	0	0	1	0	0	1	0	1	0		Yes	No	Provider Assisted Testing		Yes	Yes	No	3	1	No	No	3	Neutral	Female	21	2	No	No	No	0	Secondary	RDT_Ag_Professional_Use
CP	2023-01-19					Others		CP/AI-FAMA/0014	Yes	Yes	Others	0	0	0	0	0	0	0	0	0	0	0	0	0	0	1	Rashes	Yes	No	Self-Testing	Yes	Yes	Yes	No	3	3	No	No	1	Neutral	Female	28	1	No	No	No	0	Tertiary	RDT_Self_testing_kit
CP	2023-01-20					Others		CP/AI-FAMA/0015	Yes	Yes	Others	0	0	0	0	0	0	0	0	0	0	0	0	0	0	1	Blocked Nose	Yes	No	Self-Testing	Yes	Yes	Yes	No	3	3	No	No	1	Unlikely	Male	24	2	No	No	No	0	Secondary	RDT_Self_testing_kit
CP	2023-01-20					Others		CP/AI-FAMA/0016	Yes	Yes	Tiredness Headache	0	0	0	0	0	0	0	0	1	0	0	0	0	1	0		Yes	No	Self-Testing	Yes	Yes	Yes	No	6	6	No	No	2	Unlikely	Female	39	4	No	No	No	0	Tertiary	RDT_Self_testing_kit
CP	2023-01-26					Others		CP/AI-FAMA/0017	Yes	Yes	Tiredness Chest pains Headache	0	0	0	0	0	0	0	0	1	1	0	0	0	1	0		Yes	No	Self-Testing	Yes	Yes	Yes	No	3	6	No	No	2	Unlikely	Female	30	7	No	Yes	No	0	Tertiary	RDT_Self_testing_kit
CP	2023-02-02					Others		CP/AI-FAMA/0018	Yes	Yes	Cough	0	0	0	1	0	0	0	0	0	0	0	0	0	0	0		Yes	No	Provider Assisted Testing		Yes	Yes	No	6	6	No	No	1	Unlikely	Male	24	2	No	No	No	0	Tertiary	RDT_Ag_Professional_Use
CP	2023-02-02					Others		CP/AI-FAMA/0019	Yes	Yes	Fever >38c (current or history of) Shortness of breath Loss of taste	1	0	0	0	1	0	0	0	0	0	0	1	0	0	0		Yes	No	Provider Assisted Testing		Yes	Yes	No	4	3	Yes	No	5	Likely	Male	23	1	No	No	No	0	Tertiary	RDT_Ag_Professional_Use
CP	2023-02-12					Others		CP/AI-FAMA/0020	Yes	Yes	Sore throat Runny nose Cough	0	1	1	1	0	0	0	0	0	0	0	0	0	0	0		Yes	No	Provider Assisted Testing		Yes	Yes	No	6	6	No	No	3	Likely	Male	60	3	Yes	Yes	No	0	Others	RDT_Ag_Professional_Use
CP	2023-03-05					Others		CP/AI-FAMA/0021	Yes	Yes	Cough Sore throat Headache	0	1	0	1	0	0	0	0	0	0	0	0	0	1	0		Yes	No	Self-Testing	Yes	Yes	Yes	No	5	3	Yes	Yes	1	Neutral	Female	29	2	Yes	Yes	No	0	Tertiary	RDT_Self_testing_kit
CP	2023-03-09					Others		CP/AI-FAMA/0022	Yes	Yes	Runny nose Headache	0	0	1	0	0	0	0	0	0	0	0	0	0	1	0		Yes	No	Self-Testing	Yes	Yes	Yes	No	6	5	Yes	Yes	1	Unlikely	Male	39	3	Yes	Yes	No	0	Tertiary	RDT_Self_testing_kit
CP	2023-03-08					Others		CP/AI-FAMA/0023	Yes	Yes	Tiredness	0	0	0	0	0	0	0	0	1	0	0	0	0	0	0		Yes	No	Provider Assisted Testing		Yes	Yes	No	3	3	No	No	1	Unlikely	Female	35	1	No	No	No	0	Tertiary	RDT_Ag_Professional_Use
CP	2023-03-08					Others		CP/AI-FAMA/0024	Yes	Yes	Cough Headache	0	0	0	1	0	0	0	0	0	0	0	0	0	1	0		Yes	No	Provider Assisted Testing		Yes	Yes	No	5	5	Yes	No	4	Neutral	Female	38	1	No	Yes	No	0	Tertiary	RDT_Ag_Professional_Use
CP	2023-03-14					Others		CP/AI-FAMA/0025	Yes	Yes	Others	0	0	0	0	0	0	0	0	0	0	0	0	0	0	1	Fever	Yes	No	Self-Testing	Yes	Yes	Yes	No	3	3	No	No	2	Unlikely	Male	20	3	No	No	No	0	Secondary	RDT_Self_testing_kit
CP	2023-03-26					others		CP/AI-FAMA/0026	Yes	Yes	others	0	0	0	0	0	0	0	0	0	0	0	0	0	0	1	Weakness	Yes	No	Provider Assisted Testing		Yes	No	Yes	2	2	No	No	2	Neutral	Female	55	2	No	No	No	0	Secondary	RDT_Ag_Professional_Use
CP	2023-03-29					others		CP/AI-FAMA /0027	Yes	Yes	others	0	0	0	0	0	0	0	0	0	0	0	0	0	0	1	Weakness	Yes	No	Provider Assisted Testing		Yes	Yes	No	3	1	No	No	1	Unlikely	Male	27	1	No	No	No	0	Tertiary	RDT_Ag_Professional_Use
CP	2023-03-29					others		CP/AI-FAMA/0028	Yes	Yes	cough	0	0	0	1	0	0	0	0	0	0	0	0	0	0	0		Yes	No	Provider Assisted Testing		Yes	Yes	Yes	2	2	No	No	2	Neutral	Male	32	2	No	No	No	0	Tertiary	RDT_Ag_Professional_Use
CP	2023-03-28					others		CP/AI-FAMA/0029	Yes	Yes	others	0	0	0	0	0	0	0	0	0	0	0	0	0	0	1	Weakness	Yes	No	Provider Assisted Testing		Yes	Yes	Yes	1	1	No	No	3	Neutral	Female	50	2	Yes	No	No	0	Secondary	RDT_Ag_Professional_Use
CP	2023-03-28					others		CP/AI-FAMA/0030	Yes	Yes	others	0	0	0	0	0	0	0	0	0	0	0	0	0	0	1	Weakness	Yes	No	Provider Assisted Testing		Yes	Yes	Yes	1	1	No	No	1	Unlikely	Male	18	1	Yes	No	No	1	Secondary	RDT_Ag_Professional_Use
CP	2023-03-30					others		CP/AI-FAMA/0031	Yes	Yes	others	0	0	0	0	0	0	0	0	0	0	0	0	0	0	1	Weakness	Yes	No	Provider Assisted Testing		Yes	Yes	No	3	5	No	No	3	Neutral	Female	30	1	No	No	No	0	Secondary	RDT_Ag_Professional_Use
CP	2023-05-30					others		CP/AI-FAMA/0032	Yes	Yes	fever__38c__current_or_history_of	1	0	0	0	0	0	0	0	0	0	0	0	0	0	0		Yes	No	Self-Testing		Yes	Yes	No	3	1	No	No	1	Neutral	Female	21	1	No	No	No	0	Tertiary	RDT_Self_testing_kit
CP	2022-12-16					ZRC/STARCOV19/2022/CP/GWARIMPA		CP/BAKAN/0001	Yes	Yes	Sore throat Headache Chest pains Tiredness	0	1	0	0	0	0	0	0	1	1	0	0	0	1	0		Yes	No	Self-Testing	Yes	Yes	Yes	Yes	3	3	No	No	1	Unlikely	Female	22	4	No	No	No	0	Tertiary	RDT_Self_testing_kit
CP	2022-12-16					ZRC/STARCOV19/2022/CP/GWARIMPA		CP/BAKAN/0002	Yes	Yes	Cough	0	0	0	1	0	0	0	0	0	0	0	0	0	0	0		Yes	No	Self-Testing	Yes	Yes	Yes	Yes	3	3	No	No	1	Unlikely	Female	25	3	Yes	No	No	0	Tertiary	RDT_Self_testing_kit
CP	2022-12-19					ZRC/STARCOV19/2022/CP/GWARIMPA		CP/BAKAN/0003	Yes	Yes	Tiredness Fever >38c (current or history of) Diarrhea	1	0	0	0	0	0	0	1	1	0	0	0	0	0	0		Yes	No	Self-Testing	Yes	Yes	Yes	No	4	5	Yes	No	3	Neutral	Male	40	3	Yes	Yes	No	0	Tertiary	RDT_Self_testing_kit
CP	2022-12-19					ZRC/STARCOV19/2022/CP/GWARIMPA		CP/BAKAN/0004	Yes	Yes	Cough	0	0	0	1	0	0	0	0	0	0	0	0	0	0	0		Yes	No	Self-Testing	Yes	Yes	Yes	No	4	5	No	No	2	Unlikely	Female	23	1	No	No	No	0	Tertiary	RDT_Self_testing_kit
CP	2023-01-12					ZRC/STARCOV19/2022/CP/GWARIMPA		CP/BAKAN/0005	Yes	Yes	Sore throat Cough Runny Nose Shortness of breath	0	1	1	1	1	0	0	0	0	0	0	0	0	0	0		Yes	No	Self-Testing	Yes	Yes	Yes	Yes	3	3	No	No	3	Neutral	Female	25	3	No	No	No	0	Tertiary	RDT_Self_testing_kit
CP	2023-01-12					ZRC/STARCOV19/2022/CP/GWARIMPA		CP/BAKAN/0006	Yes	Yes	Sore throat Cough Runny Nose	0	1	1	1	0	0	0	0	0	0	0	0	0	0	0		Yes	No	Self-Testing	Yes	Yes	Yes	Yes	3	3	No	No	2	Unlikely	Female	22	4	No	No	No	0	Tertiary	RDT_Self_testing_kit
CP	2023-01-12					ZRC/STARCOV19/2022/CP/GWARIMPA		CP/BAKAN/0007	Yes	Yes	sore_throat cough fever__38c__current_or_history_of	1	1	0	1	0	0	0	0	0	0	0	0	0	0	0		Yes	No	Self-Testing	Yes	Yes	Yes	Yes	3	3	No	No	3	Unlikely	Female	25	3	No	No	No	0	Secondary	RDT_Self_testing_kit
CP	2023-01-17					ZRC/STARCOV19/2022/CP/GWARIMPA		CP/BAKAN/0008	Yes	Yes	Runny nose Cough Fever >38c (current or history of)	1	0	1	1	0	0	0	0	0	0	0	0	0	0	0		Yes	No	Self-Testing	Yes	Yes	Yes	Yes	3	3	No	No	3	Unlikely	Female	23	4	No	No	No	0	Tertiary	RDT_Self_testing_kit
CP	2023-01-24					ZRC/STARCOV19/2022/CP/GWARIMPA		CP/BAKAN/0009	Yes	Yes	Cough	0	0	0	1	0	0	0	0	0	0	0	0	0	0	0		Yes	No	Self-Testing	Yes	Yes	Yes	Yes	3	3	No	No	3	Unlikely	Female	23	9	No	No	No	0	Tertiary	RDT_Self_testing_kit
CP	2023-01-28					ZRC/STARCOV19/2022/CP/GWARIMPA		CP/BAKAN/0010	Yes	Yes	Cough Tiredness Loss of taste	0	0	0	1	0	0	0	0	1	0	0	1	0	0	0		Yes	No	Self-Testing	Yes	Yes	Yes	No	4	4	No	No	3	Likely	Male	33	3	Yes	Yes	No	0	Tertiary	RDT_Self_testing_kit
CP	2023-01-23					ZRC/STARCOV19/2022/CP/GWARIMPA		CP/BAKAN/0011	Yes	Yes	Shortness of breath Cough	0	0	0	1	1	0	0	0	0	0	0	0	0	0	0		Yes	No	Self-Testing	Yes	Yes	No	No	2	1	No	No	1	Unlikely	Female	23	2	No	No	No	0	Secondary	RDT_Self_testing_kit
CP	2023-01-27					ZRC/STARCOV19/2022/CP/GWARIMPA		CP/BAKAN/0012	Yes	Yes	Runny nose Tiredness	0	0	1	0	0	0	0	0	1	0	0	0	0	0	0		Yes	No	Self-Testing	Yes	Yes	Yes	No	4	4	No	No	3	Neutral	Male	37	2	No	No	No	0	Tertiary	RDT_Self_testing_kit
CP	2023-01-29					ZRC/STARCOV19/2022/CP/GWARIMPA		CP/BAKAN/0013	Yes	Yes	Sore throat Cough Tiredness Headache	0	1	0	1	0	0	0	0	1	0	0	0	0	1	0		Yes	No	Self-Testing	Yes	Yes	Yes	No	4	4	No	No	2	Unlikely	Male	28	1	No	No	No	1	Tertiary	RDT_Self_testing_kit
CP	2023-01-31					ZRC/STARCOV19/2022/CP/GWARIMPA		CP/BAKAN/0014	Yes	Yes	Cough Sore throat	0	1	0	1	0	0	0	0	0	0	0	0	0	0	0		Yes	No	Self-Testing	Yes	Yes	Yes	Yes	4	4	No	No	6	Neutral	Female	22	1	No	No	No	0	Tertiary	RDT_Self_testing_kit
CP	2023-02-02					ZRC/STARCOV19/2022/CP/GWARIMPA		CP/BAKAN/0015	Yes	Yes	Sore throat Fever >38c (current or history of) Runny nose Cough Tiredness Red eyes Headache	1	1	1	1	0	0	0	0	1	0	1	0	0	1	0		Yes	No	Self-Testing	Yes	Yes	Yes	No	3	4	No	No	6	Neutral	Male	31	7	Yes	Yes	No	0	Tertiary	RDT_Self_testing_kit
CP	2023-02-07					ZRC/STARCOV19/2022/CP/GWARIMPA		CP/BAKAN/0016	Yes	Yes	Fever >38c (current or history of) Sore throat Headache	1	1	0	0	0	0	0	0	0	0	0	0	0	1	0		Yes	No	Self-Testing	Yes	Yes	Yes	Yes	3	4	No	No	5	Likely	Female	37	3	Yes	Yes	No	0	Tertiary	RDT_Self_testing_kit
CP	2023-03-03					ZRC/STARCOV19/2022/CP/GWARIMPA		CP/BAKAN/0017	Yes	Yes	diarrhea red_eyes headache cough	0	0	0	1	0	0	0	1	0	0	1	0	0	1	0		Yes	No	Self-Testing	Yes	Yes	Yes	No	5	5	No	No	3	Neutral	Female	28	0	No	No	No	0	Tertiary	RDT_Self_testing_kit
CP	2023-03-03					ZRC/STARCOV19/2022/CP/GWARIMPA		CP/BAKAN/0018	Yes	Yes	cough diarrhea tiredness headache	0	0	0	1	0	0	0	1	1	0	0	0	0	1	0		Yes	No	Self-Testing	Yes	Yes	Yes	No	5	5	Yes	No	2	Unlikely	Male	32	0	No	No	No	0	Tertiary	RDT_Self_testing_kit
CP	2023-03-04					ZRC/STARCOV19/2022/CP/GWARIMPA		CP/BAKAN/0019	Yes	Yes	fever__38c__current_or_history_of runny_nose others	1	0	1	0	0	0	0	0	0	0	0	0	0	0	1	Panting	Yes	No	Self-Testing	Yes	Yes	Yes	No	3	3	No	No	2	Neutral	Female	24	2	No	No	No	0	Tertiary	RDT_Self_testing_kit
CP	2023-03-06					ZRC/STARCOV19/2022/CP/GWARIMPA		CP/BAKAN/0020	Yes	Yes	sore_throat runny_nose cough headache	0	1	1	1	0	0	0	0	0	0	0	0	0	1	0		Yes	No	Self-Testing	Yes	Yes	Yes	No	3	3	No	No		Neutral	Female	32	1	No	No	No	0	Tertiary	RDT_Self_testing_kit
CP	2023-03-10					ZRC/STARCOV19/2022/CP/GWARIMPA		CP/BAKAN/0021	Yes	Yes	fever__38c__current_or_history_of sore_throat headache	1	1	0	0	0	0	0	0	0	0	0	0	0	1	0		Yes	No	Self-Testing	Yes	Yes	Yes	No	4	4	No	No	2	Unlikely	Female	34	5	No	No	No	0	Tertiary	RDT_Self_testing_kit
CP	2023-03-10					ZRC/STARCOV19/2022/CP/GWARIMPA		CP/BAKAN/0022	Yes	Yes	runny_nose cough tiredness	0	0	1	1	0	0	0	0	1	0	0	0	0	0	0		Yes	No	Self-Testing	Yes	Yes	Yes	No	4	5	No	No	3	Unlikely	Male	37	5	No	No	No	0	Tertiary	RDT_Self_testing_kit
CP	2023-03-08					ZRC/STARCOV19/2022/CP/GWARIMPA		CP/BAKAN/0023	Yes	Yes	cough tiredness headache	0	0	0	1	0	0	0	0	1	0	0	0	0	1	0		Yes	No	Self-Testing	Yes	Yes	Yes	No	5	5	No	No		Neutral	Male	25	8	No	No	No	0	Tertiary	RDT_Self_testing_kit
CP	2023-03-11					ZRC/STARCOV19/2022/CP/GWARIMPA		CP/BAKAN/0024	Yes	Yes	sore_throat cough loss_of_taste	0	1	0	1	0	0	0	0	0	0	0	1	0	0	0		Yes	No	Self-Testing	Yes	Yes	Yes	No	4	4	No	No	3	Likely	Female	28	5	No	No	No	0	Tertiary	RDT_Self_testing_kit
CP	2023-03-07					ZRC/STARCOV19/2022/CP/GWARIMPA		CP/BAKAN/0025	Yes	Yes	nausea tiredness headache runny_nose	0	0	1	0	0	0	1	0	1	0	0	0	0	1	0		Yes	No	Self-Testing	Yes	Yes	Yes	No	4	2	No	No	2	Very Unlikely	Female	22	1	No	No	No	0	Tertiary	RDT_Self_testing_kit
CP	2023-03-25					ZRC/STARCOV19/2022/CP/GWARIMPA		CP/BAKAN/0026	Yes	Yes	tiredness chest_pains headache	0	0	0	0	0	0	0	0	1	1	0	0	0	1	0		Yes	No	Self-Testing	Yes	Yes	Yes	Yes	2	2	No	No	1	Very Unlikely	Male	33	1	No	No	No	0	Secondary	RDT_Self_testing_kit
CP	2023-03-21					ZRC/STARCOV19/2022/CP/GWARIMPA		CP/BAKAN/0027	Yes	Yes	fever__38c__current_or_history_of sore_throat runny_nose cough diarrhea	1	1	1	1	0	0	0	1	0	0	0	0	0	0	0		Yes	No	Self-Testing	Yes	Yes	Yes	No	4	4	Yes	No	5	Neutral	Female	42	5	No	Yes	No	0	Tertiary	RDT_Self_testing_kit
CP	2023-03-23					ZRC/STARCOV19/2022/CP/GWARIMPA		CP/BAKAN/0028	Yes	Yes	runny_nose cough chest_pains headache	0	0	1	1	0	0	0	0	0	1	0	0	0	1	0		Yes	No	Self-Testing	Yes	Yes	Yes	Yes	2	2	No	No	4	Likely	Female	23	0	No	No	No	0	Secondary	RDT_Self_testing_kit
CP	2023-03-23					ZRC/STARCOV19/2022/CP/GWARIMPA		CP/BAKAN/0029	Yes	Yes	fever__38c__current_or_history_of runny_nose cough headache	1	0	1	1	0	0	0	0	0	0	0	0	0	1	0		Yes	No	Self-Testing	Yes	Yes	Yes	Yes	3	3	Yes	No		Neutral	Male	25	0	Yes	Yes	No	0	Others	RDT_Self_testing_kit
CP	2023-03-20					ZRC/STARCOV19/2022/CP/GWARIMPA		CP/BAKAN/0030	Yes	Yes	fever__38c__current_or_history_of runny_nose cough	1	0	1	1	0	0	0	0	0	0	0	0	0	0	0		Yes	No	Self-Testing	Yes	Yes	No	No	3	3	No	No		Very Unlikely	Female	19	0	No	No	No	0	Primary	RDT_Self_testing_kit
CP	2023-03-25					ZRC/STARCOV19/2022/CP/GWARIMPA		CP/BAKAN/0031	Yes	Yes	runny_nose chest_pains	0	0	1	0	0	0	0	0	0	1	0	0	0	0	0		Yes	No	Self-Testing	Yes	Yes	Yes	No	4	4	No	No	2	Very Unlikely	Male	34	3	Yes	Yes	No	0	Tertiary	RDT_Self_testing_kit
CP	2023-03-27					ZRC/STARCOV19/2022/CP/GWARIMPA		CP/BAKAN/0032	Yes	Yes	runny_nose cough vomiting tiredness headache	0	0	1	1	0	1	0	0	1	0	0	0	0	1	0		Yes	No	Self-Testing	Yes	Yes	Yes	Yes	3	4	No	No	4	Neutral	Female	27	0	No	No	No	0	Tertiary	RDT_Self_testing_kit
CP	2023-03-27					ZRC/STARCOV19/2022/CP/GWARIMPA		CP/BAKAN/0033	Yes	Yes	red_eyes headache	0	0	0	0	0	0	0	0	0	0	1	0	0	1	0		Yes	No	Self-Testing	Yes	Yes	Yes	Yes	3	3	No	No	1	Very Likely	Male	27	0	No	No	No	0	Tertiary	RDT_Self_testing_kit
CP	2023-03-26					ZRC/STARCOV19/2022/CP/GWARIMPA		CP/BAKAN/0034	Yes	Yes	runny_nose tiredness red_eyes headache	0	0	1	0	0	0	0	0	1	0	1	0	0	1	0		Yes	No	Self-Testing	Yes	Yes	No	No	3	5	No	No	1	Very Unlikely	Female	23	1	No	No	No	0	Primary	RDT_Self_testing_kit
CP	2023-03-27					ZRC/STARCOV19/2022/CP/GWARIMPA		CP/BAKAN/0035	Yes	Yes	fever__38c__current_or_history_of sore_throat runny_nose cough	1	1	1	1	0	0	0	0	0	0	0	0	0	0	0		Yes	No	Self-Testing	Yes	Yes	No	No	2	1	No	No	1	Neutral	Female	19	2	No	No	No	0	Secondary	RDT_Self_testing_kit
CP	2023-03-27					ZRC/STARCOV19/2022/CP/GWARIMPA		CP/BAKAN/0036	Yes	Yes	sore_throat cough	0	1	0	1	0	0	0	0	0	0	0	0	0	0	0		Yes	No	Self-Testing	Yes	Yes	Yes	Yes	2	3	No	No	2	Unlikely	Male	36	3	No	No	No	0	Tertiary	RDT_Self_testing_kit
CP	2023-03-27					ZRC/STARCOV19/2022/CP/GWARIMPA		CP/BAKAN/0037	Yes	Yes	fever__38c__current_or_history_of runny_nose red_eyes	1	0	1	0	0	0	0	0	0	0	1	0	0	0	0		Yes	No	Self-Testing	Yes	Yes	Yes	No	4	6	No	No	4	Likely	Male	34	6	No	No	No	0	Tertiary	RDT_Self_testing_kit
CP	2023-03-27					ZRC/STARCOV19/2022/CP/GWARIMPA		CP/BAKAN/0038	Yes	Yes	fever__38c__current_or_history_of runny_nose	1	0	1	0	0	0	0	0	0	0	0	0	0	0	0		Yes	No	Self-Testing	Yes	Yes	Yes	Yes	2	4	No	No	1	Very Unlikely	Female	26	4	No	No	No	0	Secondary	RDT_Self_testing_kit
CP	2023-03-27					ZRC/STARCOV19/2022/CP/GWARIMPA		CP/BAKAN/0039	Yes	Yes	fever__38c__current_or_history_of sore_throat runny_nose cough	1	1	1	1	0	0	0	0	0	0	0	0	0	0	0		Yes	No	Self-Testing	Yes	Yes	Yes	Yes	3	3	No	No	1	Neutral	Female	19	0	No	No	No	0	Secondary	RDT_Self_testing_kit
CP	2023-03-27					ZRC/STARCOV19/2022/CP/GWARIMPA		CP/BAKAN/0040	Yes	Yes	fever__38c__current_or_history_of runny_nose cough tiredness loss_of_smell	1	0	1	1	0	0	0	0	1	0	0	0	1	0	0		Yes	No	Self-Testing	Yes	Yes	Yes	Yes	3	3	No	No	4	Likely	Female	25	0	No	No	No	0	Tertiary	RDT_Self_testing_kit
CP	2023-04-03					ZRC/STARCOV19/2022/CP/GWARIMPA		CP/BAKAN/0041	Yes	Yes	fever__38c__current_or_history_of cough headache	1	0	0	1	0	0	0	0	0	0	0	0	0	1	0		Yes	No	Self-Testing	Yes	Yes	Yes	Yes	3	2	No	No	1	Unlikely	Female	24	1	Yes	Yes	No	0	Tertiary	RDT_Self_testing_kit
CP	2023-04-03					ZRC/STARCOV19/2022/CP/GWARIMPA		CP/BAKAN/0042	Yes	Yes	fever__38c__current_or_history_of headache runny_nose	1	0	1	0	0	0	0	0	0	0	0	0	0	1	0		Yes	No	Self-Testing	Yes	Yes	Yes	Yes	3	2	Yes	No	2	Neutral	Male	34	2	No	No	No	0	Tertiary	RDT_Self_testing_kit
CP	2023-04-05					ZRC/STARCOV19/2022/CP/GWARIMPA		CP/BAKAN/0043	Yes	Yes	fever__38c__current_or_history_of runny_nose headache	1	0	1	0	0	0	0	0	0	0	0	0	0	1	0		Yes	No	Self-Testing	Yes	Yes	Yes	Yes	2	1	No	No	1	Unlikely	Female	23	1	Yes	Yes	No	0	Tertiary	RDT_Self_testing_kit
CP	2023-04-06					ZRC/STARCOV19/2022/CP/GWARIMPA		CP/BAKAN/0044	Yes	Yes	fever__38c__current_or_history_of shortness_of_breath diarrhea tiredness loss_of_smell	1	0	0	0	1	0	0	1	1	0	0	0	1	0	0		Yes	No	Self-Testing	Yes	Yes	Yes	Yes	3	4	No	No	2	I don't know	Female	24	2	No	No	No	0	Tertiary	RDT_Self_testing_kit
CP	2023-04-06					ZRC/STARCOV19/2022/CP/GWARIMPA		CP/BAKAN/0045	Yes	Yes	cough chest_pains headache	0	0	0	1	0	0	0	0	0	1	0	0	0	1	0		Yes	No	Self-Testing	Yes	Yes	Yes	No	3	4	No	No	1	I don't know	Male	48	0	No	No	No	0	Tertiary	RDT_Self_testing_kit
CP	2023-04-01					ZRC/STARCOV19/2022/CP/GWARIMPA		CP/BAKAN/0046	Yes	Yes	runny_nose cough headache	0	0	1	1	0	0	0	0	0	0	0	0	0	1	0		Yes	No	Self-Testing	Yes	Yes	Yes	Yes	2	2	No	No	1	Neutral	Female	26	3	No	No	No	0	Tertiary	RDT_Self_testing_kit
CP	2023-04-10					ZRC/STARCOV19/2022/CP/GWARIMPA		CP/BAKAN/0049	Yes	Yes	fever__38c__current_or_history_of sore_throat runny_nose cough	1	1	1	1	0	0	0	0	0	0	0	0	0	0	0		Yes	No	Self-Testing	Yes	Yes	Yes	Yes	2	2	Yes	Yes	1	I don't know	Female	25	2	No	No	No	0	Secondary	RDT_Self_testing_kit
CP	2023-04-12					ZRC/STARCOV19/2022/CP/GWARIMPA		CP/BAKAN/0050	Yes	Yes	fever__38c__current_or_history_of sore_throat runny_nose headache	1	1	1	0	0	0	0	0	0	0	0	0	0	1	0		Yes	No	Self-Testing	Yes	Yes	Yes	Yes	3	4	Yes	Yes	4	Neutral	Female	32	1	Yes	Yes	No	1	Tertiary	RDT_Self_testing_kit
CP	2023-04-10					ZRC/STARCOV19/2022/CP/GWARIMPA		CP/BAKAN/0051	Yes	Yes	fever__38c__current_or_history_of sore_throat runny_nose	1	1	1	0	0	0	0	0	0	0	0	0	0	0	0		Yes	No	Self-Testing	Yes	Yes	Yes	Yes	4	4	Yes	Yes	3	Likely	Male	24	4	Yes	Yes	No	0	Tertiary	RDT_Self_testing_kit
CP	2023-04-10					ZRC/STARCOV19/2022/CP/GWARIMPA		CP/BAKAN/0052	Yes	Yes	cough tiredness headache	0	0	0	1	0	0	0	0	1	0	0	0	0	1	0		Yes	No	Self-Testing	Yes	Yes	Yes	Yes	2	3	No	No	1	I don't know	Male	25	4	No	No	No	0	Secondary	RDT_Self_testing_kit
CP	2023-05-07					ZRC/STARCOV19/2022/CP/GWARIMPA		CP/BAKAN/0053	Yes	Yes	sore_throat runny_nose headache	0	1	1	0	0	0	0	0	0	0	0	0	0	1	0		Yes	No	Self-Testing	Yes	Yes	Yes	Yes	2	2	No	No	2	Unlikely	Male	22	4	No	No	No	0	Secondary	RDT_Self_testing_kit
CP	2023-05-09					ZRC/STARCOV19/2022/CP/GWARIMPA		CP/BAKAN/0054	Yes	Yes	sore_throat cough	0	1	0	1	0	0	0	0	0	0	0	0	0	0	0		Yes	No	Self-Testing	Yes	Yes	Yes	Yes	3	3	No	No	3	Neutral	Male	27	4	No	No	No	0	Tertiary	RDT_Self_testing_kit
CP	2023-05-11					ZRC/STARCOV19/2022/CP/GWARIMPA		CP/BAKAN/0055	Yes	Yes	cough	0	0	0	1	0	0	0	0	0	0	0	0	0	0	0		Yes	No	Self-Testing	Yes	Yes	Yes	No	4	4	Yes	No	2	Neutral	Female	27	7	No	Yes	No	0	Tertiary	RDT_Self_testing_kit
CP	2023-05-11					ZRC/STARCOV19/2022/CP/GWARIMPA		CP/BAKAN/0056	Yes	Yes	fever__38c__current_or_history_of runny_nose	1	0	1	0	0	0	0	0	0	0	0	0	0	0	0		Yes	No	Self-Testing	Yes	Yes	Yes	No	4	5	Yes	No	2	Neutral	Female	27	5	No	No	No	0	Tertiary	RDT_Self_testing_kit
CP	2023-05-12					ZRC/STARCOV19/2022/CP/GWARIMPA		CP/BAKAN/0057	Yes	Yes	fever__38c__current_or_history_of runny_nose cough	1	0	1	1	0	0	0	0	0	0	0	0	0	0	0		Yes	No	Self-Testing	Yes	Yes	Yes	Yes	3	4	Yes	No	2	Neutral	Male	56	6	No	No	No	0	Tertiary	RDT_Self_testing_kit
CP	2023-05-12					ZRC/STARCOV19/2022/CP/GWARIMPA		CP/BAKAN/0058	Yes	Yes	sore_throat runny_nose cough tiredness	0	1	1	1	0	0	0	0	1	0	0	0	0	0	0		Yes	No	Self-Testing	Yes	Yes	Yes	Yes	2	3	No	No	1	Neutral	Female	34	4	No	No	No		Tertiary	RDT_Self_testing_kit
CP	2023-05-12					ZRC/STARCOV19/2022/CP/GWARIMPA		CP/BAKAN/0059	Yes	Yes	fever__38c__current_or_history_of sore_throat runny_nose cough	1	1	1	1	0	0	0	0	0	0	0	0	0	0	0		Yes	No	Self-Testing	Yes	Yes	Yes	Yes	4	3	No	No	1	Unlikely	Male	40	4	No	No	No	0	Tertiary	RDT_Self_testing_kit
CP	2023-05-14					ZRC/STARCOV19/2022/CP/GWARIMPA		CP/BAKAN/0060	Yes	Yes	fever__38c__current_or_history_of	1	0	0	0	0	0	0	0	0	0	0	0	0	0	0		Yes	No	Self-Testing	Yes	Yes	Yes	No	4	5	No	No	1	I don't know	Male	45	4	No	No	No	0	Tertiary	RDT_Self_testing_kit
CP	2023-05-15					ZRC/STARCOV19/2022/CP/GWARIMPA		CP/BAKAN/0061	Yes	Yes	fever__38c__current_or_history_of cough	1	0	0	1	0	0	0	0	0	0	0	0	0	0	0		Yes	No	Self-Testing	Yes	Yes	Yes	Yes	4	7	No	No	1	Unlikely	Female	32	5	No	No	No	0	Tertiary	RDT_Self_testing_kit
CP	2023-05-18					ZRC/STARCOV19/2022/CP/GWARIMPA		CP/BAKAN/0062	Yes	Yes	sore_throat	0	1	0	0	0	0	0	0	0	0	0	0	0	0	0		Yes	No	Self-Testing	Yes	Yes	Yes	No	4	5	No	No	1	Neutral	Female	28	8	No	No	No	0	Tertiary	RDT_Self_testing_kit
CP	2023-05-18					ZRC/STARCOV19/2022/CP/GWARIMPA		CP/BAKAN/0063	Yes	Yes	runny_nose cough	0	0	1	1	0	0	0	0	0	0	0	0	0	0	0		Yes	No	Self-Testing	Yes	Yes	Yes	Yes	3	6	No	No	1	I don't know	Female	41	2	No	No	No	0	Tertiary	RDT_Self_testing_kit
CP	2023-05-19					ZRC/STARCOV19/2022/CP/GWARIMPA		CP/BAKAN/0064	Yes	Yes	runny_nose cough	0	0	1	1	0	0	0	0	0	0	0	0	0	0	0		Yes	No	Self-Testing	Yes	Yes	Yes	No	5	5	Yes	No	2	I don't know	Female	37	2	No	No	No	0	Tertiary	RDT_Self_testing_kit
CP	2023-05-23					ZRC/STARCOV19/2022/CP/GWARIMPA		CP/BAKAN/0065	Yes	Yes	fever__38c__current_or_history_of sore_throat headache	1	1	0	0	0	0	0	0	0	0	0	0	0	1	0		Yes	No	Self-Testing	Yes	Yes	Yes	Yes	2	3	No	No	1	Neutral	Female	29	4	No	No	No	0	Tertiary	RDT_Self_testing_kit
CP	2023-05-25					ZRC/STARCOV19/2022/CP/GWARIMPA		CP/BAKAN/0066	Yes	Yes	fever__38c__current_or_history_of sore_throat runny_nose cough	1	1	1	1	0	0	0	0	0	0	0	0	0	0	0		Yes	No	Self-Testing	Yes	Yes	No		2	5	No	No	1	Neutral	Female	25	3	No	No	No	0	Tertiary	RDT_Self_testing_kit
CP	2023-05-26					ZRC/STARCOV19/2022/CP/GWARIMPA		CP/BAKAN/0067	Yes	Yes	runny_nose	0	0	1	0	0	0	0	0	0	0	0	0	0	0	0		Yes	No	Self-Testing	Yes	Yes	Yes	Yes	2	4	No	No	1	Unlikely	Female	32	2	No	No	No	0	Tertiary	RDT_Self_testing_kit
CP	2022-12-09					ZRC/STARCOV19/2022/CP/GWAGWALADA		CP/DUNARX/0001	Yes	Yes	Headache	0	0	0	0	0	0	0	0	0	0	0	0	0	1	0		Yes	No	Self-Testing	Yes	Yes	Yes	Yes	1	3	No	No	3	Unlikely	Female	22	1	No	No	No	0	Secondary	RDT_Self_testing_kit
CP	2022-12-14					ZRC/STARCOV19/2022/CP/GWAGWALADA		CP/DUNARX/0002	Yes	Yes	Headache Cough	0	0	0	1	0	0	0	0	0	0	0	0	0	1	0		Yes	No	Self-Testing	Yes	Yes	Yes	No	3	5	No	No	1	Unlikely	Male	24	2	No	No	No	0	Tertiary	RDT_Self_testing_kit
CP	2022-12-14					ZRC/STARCOV19/2022/CP/GWAGWALADA		CP/DUNARX/0003	Yes	Yes	Cough Diarrhea Tiredness Headache	0	0	0	1	0	0	0	1	1	0	0	0	0	1	0		Yes	No	Self-Testing	Yes	Yes	Yes	No	3	3	No	No	1	Unlikely	Female	38	7	No	No	No	0	Tertiary	RDT_Self_testing_kit
CP	2022-12-14					ZRC/STARCOV19/2022/CP/GWAGWALADA		CP/DUNARX/0004	Yes	Yes	Headache Red eYes Cough	0	0	0	1	0	0	0	0	0	0	1	0	0	1	0		Yes	No	Self-Testing	Yes	Yes	Yes	No	4	7	No	No	1	Unlikely	Female	27	10	No	No	No	0	Tertiary	RDT_Self_testing_kit
CP	2022-12-14					ZRC/STARCOV19/2022/CP/GWAGWALADA		CP/DUNARX/0005	Yes	Yes	Cough Headache Runny Nose	0	0	1	1	0	0	0	0	0	0	0	0	0	1	0		Yes	No	Self-Testing	Yes	Yes	Yes	No	3	5	No	No	1	Neutral	Male	39	5	Yes	Yes	No	0	Tertiary	RDT_Self_testing_kit
CP	2022-12-14					ZRC/STARCOV19/2022/CP/GWAGWALADA		CP/DUNARX/0006	Yes	Yes	Headache Cough	0	0	0	1	0	0	0	0	0	0	0	0	0	1	0		Yes	No	Self-Testing	Yes	Yes	Yes	Yes	1	1	No	No	1	Unlikely	Male	19	2	Yes	Yes	No	0	Secondary	RDT_Self_testing_kit
CP	2022-12-14					ZRC/STARCOV19/2022/CP/GWAGWALADA		CP/DUNARX/0007	Yes	Yes	Vomiting Tiredness Headache Runny Nose	0	0	1	0	0	1	0	0	1	0	0	0	0	1	0		Yes	No	Self-Testing	Yes	Yes	Yes	No	1	3	No	No	1	Unlikely	Male	29	2	Yes	Yes	No	0	Secondary	RDT_Self_testing_kit
CP	2022-12-15					ZRC/STARCOV19/2022/CP/GWAGWALADA		CP/DUNARX/0008	Yes	Yes	Cough Tiredness Headache	0	0	0	1	0	0	0	0	1	0	0	0	0	1	0		Yes	No	Self-Testing	Yes	Yes	Yes	No	3	5	No	No	1	Unlikely	Female	23	1	Yes	Yes	No	0	Secondary	RDT_Self_testing_kit
CP	2022-12-15					ZRC/STARCOV19/2022/CP/GWAGWALADA		CP/DUNARX/0009	Yes	Yes	Cough Sore throat Fever >38c (current or history of) Headache	1	1	0	1	0	0	0	0	0	0	0	0	0	1	0		Yes	No	Self-Testing	Yes	Yes	Yes	No	3	4	No	No	2	Neutral	Female	50	4	No	No	No	1	Secondary	RDT_Self_testing_kit
CP	2022-12-12					ZRC/STARCOV19/2022/CP/GWAGWALADA		CP/DUNARX/0010	Yes	Yes	Runny Nose Cough Headache	0	0	1	1	0	0	0	0	0	0	0	0	0	1	0		Yes	No	Self-Testing	Yes	Yes	Yes	No	2	4	No	No	1	Unlikely	Male	34	1	No	No	No	0	Tertiary	RDT_Self_testing_kit
CP	2022-12-12					ZRC/STARCOV19/2022/CP/GWAGWALADA		CP/DUNARX/0011	Yes	Yes	Runny Nose Cough Headache	0	0	1	1	0	0	0	0	0	0	0	0	0	1	0		Yes	No	Self-Testing	Yes	Yes	Yes	No	3	4	No	No	1	Unlikely	Male	42	3	No	No	No	0	Tertiary	RDT_Self_testing_kit
CP	2022-12-15					ZRC/STARCOV19/2022/CP/GWAGWALADA		CP/DUNARX/0012	Yes	Yes	Headache Runny Nose Cough	0	0	1	1	0	0	0	0	0	0	0	0	0	1	0		Yes	No	Self-Testing	Yes	Yes	Yes	No	1	1	No	No	1	Unlikely	Female	22	6	No	No	No	0	Tertiary	RDT_Self_testing_kit
CP	2022-12-15					ZRC/STARCOV19/2022/CP/GWAGWALADA		CP/DUNARX/0013	Yes	Yes	Runny Nose Headache	0	0	1	0	0	0	0	0	0	0	0	0	0	1	0		Yes	No	Self-Testing	Yes	Yes	Yes	Yes	1	1	No	No	1	Unlikely	Female	25	3	Yes	Yes	No	0	Tertiary	RDT_Self_testing_kit
CP	2022-12-15					ZRC/STARCOV19/2022/CP/GWAGWALADA		CP/DUNARX/0014	Yes	Yes	Runny Nose Cough Headache	0	0	1	1	0	0	0	0	0	0	0	0	0	1	0		Yes	No	Self-Testing	Yes	Yes	Yes	No	1	2	No	No	1	Unlikely	Female	22	2	Yes	Yes	No	0	Tertiary	RDT_Self_testing_kit
CP	2022-12-15					ZRC/STARCOV19/2022/CP/GWAGWALADA		CP/DUNARX/0015	Yes	Yes	Runny Nose Headache	0	0	1	0	0	0	0	0	0	0	0	0	0	1	0		Yes	No	Self-Testing	Yes	Yes	Yes	No	1	2	No	No	1	Unlikely	Female	22	1	Yes	Yes	No	0	Tertiary	RDT_Self_testing_kit
CP	2022-12-15					ZRC/STARCOV19/2022/CP/GWAGWALADA		CP/DUNARX/0016	Yes	Yes	Cough Headache	0	0	0	1	0	0	0	0	0	0	0	0	0	1	0		Yes	No	Self-Testing	Yes	Yes	Yes	Yes	1	3	No	No	1	Unlikely	Male	27	1	Yes	Yes	No	0	Secondary	RDT_Self_testing_kit
CP	2022-12-15					ZRC/STARCOV19/2022/CP/GWAGWALADA		CP/DUNARX/0017	Yes	Yes	Cough Headache	0	0	0	1	0	0	0	0	0	0	0	0	0	1	0		Yes	No	Self-Testing	Yes	Yes	Yes	Yes	1	1	No	No	1	Unlikely	Male	25	1	Yes	Yes	No	0	Secondary	RDT_Self_testing_kit
CP	2022-12-20					ZRC/STARCOV19/2022/CP/GWAGWALADA		CP/DUNARX/0018	Yes	Yes	Sore throat Vomiting Tiredness	0	1	0	0	0	1	0	0	1	0	0	0	0	0	0		Yes	No	Self-Testing	Yes	Yes	Yes	No	2	5	No	No	5	Likely	Female	35	3	No	No	No	0	Secondary	RDT_Self_testing_kit
CP	2022-12-21					ZRC/STARCOV19/2022/CP/GWAGWALADA		CP/DUNARX/0019	Yes	Yes	Headache Runny Nose	0	0	1	0	0	0	0	0	0	0	0	0	0	1	0		Yes	No	Self-Testing	Yes	Yes	Yes	No	2	3	No	No	1	Unlikely	Male	21	1	No	No	No	0	Secondary	RDT_Self_testing_kit
CP	2022-12-21					ZRC/STARCOV19/2022/CP/GWAGWALADA		CP/DUNARX/0020	Yes	Yes	Cough Headache Tiredness	0	0	0	1	0	0	0	0	1	0	0	0	0	1	0		Yes	No	Self-Testing	Yes	Yes	Yes	No	1	4	No	No	4	Likely	Female	26	3	No	No	No	0	Secondary	RDT_Self_testing_kit
CP	2022-12-25					ZRC/STARCOV19/2022/CP/GWAGWALADA		CP/DUNARX/0021	Yes	Yes	Headache Runny Nose	0	0	1	0	0	0	0	0	0	0	0	0	0	1	0		Yes	No	Self-Testing	Yes	Yes	Yes	No	2	2	No	No	1	Unlikely	Female	20	1	No	No	No	0	Secondary	RDT_Self_testing_kit
CP	2022-12-25					ZRC/STARCOV19/2022/CP/GWAGWALADA		CP/DUNARX/0022	Yes	Yes	Headache Runny Nose	0	0	1	0	0	0	0	0	0	0	0	0	0	1	0		Yes	No	Self-Testing	Yes	Yes	Yes	No	2	2	No	No	1	Unlikely	Female	20	1	No	No	No	0	Secondary	RDT_Self_testing_kit
CP	2022-12-26					ZRC/STARCOV19/2022/CP/GWAGWALADA		CP/DUNARX/0023	Yes	Yes	Runny Nose Cough Headache	0	0	1	1	0	0	0	0	0	0	0	0	0	1	0		Yes	No	Self-Testing	Yes	Yes	Yes	Yes	2	5	No	No	1	Unlikely	Male	34	1	No	No	No	0	Tertiary	RDT_Self_testing_kit
CP	2022-12-26					ZRC/STARCOV19/2022/CP/GWAGWALADA		CP/DUNARX/0024	Yes	Yes	Headache Runny Nose	0	0	1	0	0	0	0	0	0	0	0	0	0	1	0		Yes	No	Self-Testing	Yes	Yes	Yes	No	2	3	No	No	1	Unlikely	Male	44	1	No	No	No	0	Tertiary	RDT_Self_testing_kit
CP	2023-01-02					ZRC/STARCOV19/2022/CP/GWAGWALADA		CP/DUNARX/0025	Yes	Yes	Fever >38c (current or history of) Headache	1	0	0	0	0	0	0	0	0	0	0	0	0	1	0		Yes	No	Self-Testing	Yes	Yes	Yes	No	2	1	No	No	1	Unlikely	Male	21	0	No	No	No	0	Tertiary	RDT_Self_testing_kit
CP	2023-01-03					ZRC/STARCOV19/2022/CP/GWAGWALADA		CP/DUNARX/0026	Yes	Yes	Headache Runny Nose	0	0	1	0	0	0	0	0	0	0	0	0	0	1	0		Yes	No	Self-Testing	Yes	Yes	Yes	No	2	1	No	No	1	Unlikely	Female	27	0	No	No	No	0	Secondary	RDT_Self_testing_kit
CP	2023-01-03					ZRC/STARCOV19/2022/CP/GWAGWALADA		CP/DUNARX/0027	Yes	Yes	Headache Runny Nose	0	0	1	0	0	0	0	0	0	0	0	0	0	1	0		Yes	No	Self-Testing	Yes	Yes	Yes	No	3	3	No	No	1	Unlikely	Female	36	0	No	No	No	0	Tertiary	RDT_Self_testing_kit
CP	2023-01-03					ZRC/STARCOV19/2022/CP/GWAGWALADA		CP/DUNARX/0028	Yes	Yes	Headache Runny Nose	0	0	1	0	0	0	0	0	0	0	0	0	0	1	0		Yes	No	Self-Testing	Yes	Yes	Yes	No	2	4	No	No	1	Unlikely	Female	26	2	No	No	No	0	Tertiary	RDT_Self_testing_kit
CP	2023-01-02					ZRC/STARCOV19/2022/CP/GWAGWALADA		CP/DUNARX/0029	Yes	Yes	Runny Nose Headache	0	0	1	0	0	0	0	0	0	0	0	0	0	1	0		Yes	No	Self-Testing	Yes	Yes	Yes	No	2	2	No	No	1	Unlikely	Male	24	2	No	No	No	0	Secondary	RDT_Self_testing_kit
CP	2023-01-02					ZRC/STARCOV19/2022/CP/GWAGWALADA		CP/DUNARX/0030	Yes	Yes	Headache	0	0	0	0	0	0	0	0	0	0	0	0	0	1	0		Yes	No	Self-Testing	Yes	Yes	Yes	No	2	3	No	No	1	Unlikely	Male	26	3	No	No	No	0	Tertiary	RDT_Self_testing_kit
CP	2023-01-02					ZRC/STARCOV19/2022/CP/GWAGWALADA		CP/DUNARX/0031	Yes	Yes	Headache Runny Nose	0	0	1	0	0	0	0	0	0	0	0	0	0	1	0		Yes	No	Self-Testing	Yes	Yes	Yes	No	2	4	No	No	1	Unlikely	Male	38	1	No	No	No	0	Tertiary	RDT_Self_testing_kit
CP	2023-01-04					ZRC/STARCOV19/2022/CP/GWAGWALADA		CP/DUNARX/0032	Yes	Yes	Headache Runny Nose	0	0	1	0	0	0	0	0	0	0	0	0	0	1	0		Yes	No	Self-Testing	Yes	Yes	Yes	No	2	2	No	No	1	Unlikely	Male	32	1	No	No	No	0	Tertiary	RDT_Self_testing_kit
CP	2023-01-06					ZRC/STARCOV19/2022/CP/GWAGWALADA		CP/DUNARX/0033	Yes	Yes	Cough Runny Nose Headache	0	0	1	1	0	0	0	0	0	0	0	0	0	1	0		Yes	No	Self-Testing	Yes	Yes	Yes	No	2	2	No	No	1	Unlikely	Female	25	4	No	No	No	0	Secondary	RDT_Self_testing_kit
CP	2023-01-05					ZRC/STARCOV19/2022/CP/GWAGWALADA		CP/DUNARX/0034	Yes	Yes	Runny Nose Headache	0	0	1	0	0	0	0	0	0	0	0	0	0	1	0		Yes	No	Self-Testing	Yes	Yes	Yes	No	2	1	No	No	1	Unlikely	Female	28	7	No	No	No	0	Tertiary	RDT_Self_testing_kit
CP	2023-01-05					ZRC/STARCOV19/2022/CP/GWAGWALADA		CP/DUNARX/0035	Yes	Yes	Runny Nose Headache	0	0	1	0	0	0	0	0	0	0	0	0	0	1	0		Yes	No	Self-Testing	Yes	Yes	Yes	Yes	2	2	No	No	1	Unlikely	Female	20	7	No	No	No	0	Tertiary	RDT_Self_testing_kit
CP	2023-01-05					ZRC/STARCOV19/2022/CP/GWAGWALADA		CP/DUNARX/0036	Yes	Yes	Runny Nose Headache	0	0	1	0	0	0	0	0	0	0	0	0	0	1	0		Yes	No	Self-Testing	Yes	Yes	Yes	Yes	2	4	No	No	4	Neutral	Female	24	4	No	No	No	0	Tertiary	RDT_Self_testing_kit
CP	2023-01-16					ZRC/STARCOV19/2022/CP/GWAGWALADA		CP/DUNARX/0037	Yes	Yes	Sore throat Headache	0	1	0	0	0	0	0	0	0	0	0	0	0	1	0		Yes	No	Self-Testing	Yes	Yes	Yes	No	2	4	No	No	1	Neutral	Female	23	0	No	No	No	0	Secondary	RDT_Self_testing_kit
CP	2023-01-16					ZRC/STARCOV19/2022/CP/GWAGWALADA		CP/DUNARX/0038	Yes	Yes	Vomiting Loss of taste	0	0	0	0	0	1	0	0	0	0	0	1	0	0	0		Yes	No	Self-Testing	Yes	Yes	Yes	Yes	2	4	No	No	3	Likely	Male	32	2	No	No	No	0	Tertiary	RDT_Self_testing_kit
CP	2023-01-17					ZRC/STARCOV19/2022/CP/GWAGWALADA		CP/DUNARX/0039	Yes	Yes	Headache Vomiting Fever >38c (current or history of)	1	0	0	0	0	1	0	0	0	0	0	0	0	1	0		Yes	No	Self-Testing	Yes	Yes	Yes	No	2	5	No	No	3	Likely	Male	40	1	No	No	No	0	Tertiary	RDT_Self_testing_kit
CP	2023-01-17					ZRC/STARCOV19/2022/CP/GWAGWALADA		CP/DUNARX/0040	Yes	Yes	Chest pains Headache Cough	0	0	0	1	0	0	0	0	0	1	0	0	0	1	0		Yes	No	Self-Testing	Yes	Yes	Yes	No	1	3	No	No	1	Neutral	Male	29	3	No	No	No	0	Secondary	RDT_Self_testing_kit
CP	2023-01-17					ZRC/STARCOV19/2022/CP/GWAGWALADA		CP/DUNARX/0041	Yes	Yes	Headache Cough Sore throat	0	1	0	1	0	0	0	0	0	0	0	0	0	1	0		Yes	No	Self-Testing	Yes	Yes	Yes	No	2	5	No	No	3	Likely	Male	24	1	No	No	No	0	Secondary	RDT_Self_testing_kit
CP	2023-01-18					ZRC/STARCOV19/2022/CP/GWAGWALADA		CP/DUNARX/0042	Yes	Yes	Sore throat Runny nose Vomiting Headache	0	1	1	0	0	1	0	0	0	0	0	0	0	1	0		Yes	No	Self-Testing	Yes	Yes	Yes	No	2	2	No	No	1	Neutral	Female	28	2	No	No	No	0	Secondary	RDT_Self_testing_kit
CP	2023-01-18					ZRC/STARCOV19/2022/CP/GWAGWALADA		CP/DUNARX/0043	Yes	Yes	Fever >38c (current or history of) Cough Headache	1	0	0	1	0	0	0	0	0	0	0	0	0	1	0		Yes	No	Self-Testing	Yes	Yes	Yes	No	2	3	No	No	3	Likely	Female	21	1	No	No	No	0	Secondary	RDT_Self_testing_kit
CP	2023-01-18					ZRC/STARCOV19/2022/CP/GWAGWALADA		CP/DUNARX/0044	Yes	Yes	Fever >38c (current or history of) Runny nose Tiredness	1	0	1	0	0	0	0	0	1	0	0	0	0	0	0		Yes	No	Self-Testing	Yes	Yes	Yes	No	2	5	No	No	1	Neutral	Male	30	2	No	No	No	0	Tertiary	RDT_Self_testing_kit
CP	2023-01-20					ZRC/STARCOV19/2022/CP/GWAGWALADA		CP/DUNARX/0045	Yes	Yes	Fever >38c (current or history of) Cough Headache	1	0	0	1	0	0	0	0	0	0	0	0	0	1	0		Yes	No	Self-Testing	Yes	Yes	Yes	No	2	4	No	No	1	Neutral	Female	22	1	No	No	No	0	Secondary	RDT_Self_testing_kit
CP	2023-01-20					ZRC/STARCOV19/2022/CP/GWAGWALADA		CP/DUNARX/0046	Yes	Yes	Runny nose Headache Cough	0	0	1	1	0	0	0	0	0	0	0	0	0	1	0		Yes	No	Self-Testing	Yes	Yes	Yes	No	3	5	No	No	3	Likely	Male	42	1	No	No	No	0	Tertiary	RDT_Self_testing_kit
CP	2023-01-20					ZRC/STARCOV19/2022/CP/GWAGWALADA		CP/DUNARX/0047	Yes	Yes	Fever >38c (current or history of) Chest pains Headache	1	0	0	0	0	0	0	0	0	1	0	0	0	1	0		Yes	No	Self-Testing	Yes	Yes	Yes	No	2	5	No	No	1	Unlikely	Female	32	2	No	No	No	0	Secondary	RDT_Self_testing_kit
CP	2023-01-20					ZRC/STARCOV19/2022/CP/GWAGWALADA		CP/DUNARX/0048	Yes	Yes	Runny nose Diarrhea Headache	0	0	1	0	0	0	0	1	0	0	0	0	0	1	0		Yes	No	Self-Testing	Yes	Yes	Yes	No	3	5	No	No	1	Neutral	Female	26	0	No	No	No	0	Secondary	RDT_Self_testing_kit
CP	2023-01-24					ZRC/STARCOV19/2022/CP/GWAGWALADA		CP/DUNARX/0049	Yes	Yes	Cough Chest pains Headache	0	0	0	1	0	0	0	0	0	1	0	0	0	1	0		Yes	No	Self-Testing	Yes	Yes	Yes	No	2	4	No	No	1	Neutral	Male	20	2	No	No	No	0	Secondary	RDT_Self_testing_kit
CP	2023-01-24					ZRC/STARCOV19/2022/CP/GWAGWALADA		CP/DUNARX/0050	Yes	Yes	Runny nose Headache	0	0	1	0	0	0	0	0	0	0	0	0	0	1	0		Yes	No	Self-Testing	Yes	Yes	Yes	No	1	1	No	No	1	Unlikely	Female	26	1	No	No	No	0	Secondary	RDT_Self_testing_kit
CP	2023-01-24					ZRC/STARCOV19/2022/CP/GWAGWALADA		CP/DUNARX/0051	Yes	Yes	Fever >38c (current or history of) Cough Diarrhea	1	0	0	1	0	0	0	1	0	0	0	0	0	0	0		Yes	No	Self-Testing	Yes	Yes	Yes	No	2	2	No	No	1	Unlikely	Female	32	1	No	No	No	0	Secondary	RDT_Self_testing_kit
CP	2023-01-25					ZRC/STARCOV19/2022/CP/GWAGWALADA		CP/DUNARX/0052	Yes	Yes	Fever >38c (current or history of) Vomiting Headache	1	0	0	0	0	1	0	0	0	0	0	0	0	1	0		Yes	No	Self-Testing	Yes	Yes	Yes	No	2	3	No	No	1	Unlikely	Male	28	3	No	No	No	0	Tertiary	RDT_Self_testing_kit
CP	2023-01-27					ZRC/STARCOV19/2022/CP/GWAGWALADA		CP/DUNARX/0053	Yes	Yes	Fever >38c (current or history of) Sore throat Headache	1	1	0	0	0	0	0	0	0	0	0	0	0	1	0		Yes	No	Self-Testing	Yes	Yes	Yes	No	2	5	No	No	1	Unlikely	Male	24	1	No	No	No	0	Tertiary	RDT_Self_testing_kit
CP	2023-01-27					ZRC/STARCOV19/2022/CP/GWAGWALADA		CP/DUNARX/0054	Yes	Yes	Fever >38c (current or history of) Tiredness Headache	1	0	0	0	0	0	0	0	1	0	0	0	0	1	0		Yes	No	Self-Testing	Yes	Yes	Yes	No	2	6	No	No	1	Unlikely	Female	29	1	Yes	Yes	No	1	Secondary	RDT_Self_testing_kit
CP	2023-01-28					ZRC/STARCOV19/2022/CP/GWAGWALADA		CP/DUNARX/0055	Yes	Yes	Sore throat Cough Headache	0	1	0	1	0	0	0	0	0	0	0	0	0	1	0		Yes	No	Self-Testing	Yes	Yes	Yes	Yes	2	4	No	No	1	Unlikely	Female	24	1	Yes	Yes	No	2	Tertiary	RDT_Self_testing_kit
CP	2023-01-30					ZRC/STARCOV19/2022/CP/GWAGWALADA		CP/DUNARX/0056	Yes	Yes	Fever >38c (current or history of) Cough Headache	1	0	0	1	0	0	0	0	0	0	0	0	0	1	0		Yes	No	Self-Testing	Yes	Yes	Yes	No	1	3	No	No	1	Neutral	Female	21	1	No	Yes	No	0	Tertiary	RDT_Self_testing_kit
CP	2023-01-31					ZRC/STARCOV19/2022/CP/GWAGWALADA		CP/DUNARX/0057	Yes	Yes	Fever >38c (current or history of) Sore throat Headache	1	1	0	0	0	0	0	0	0	0	0	0	0	1	0		Yes	No	Self-Testing	Yes	Yes	Yes	No	2	2	No	No	1	Neutral	Female	23	2	No	No	No	0	Tertiary	RDT_Self_testing_kit
CP	2023-01-31					ZRC/STARCOV19/2022/CP/GWAGWALADA		CP/DUNARX/0058	Yes	Yes	Sore throat Cough Chest pains	0	1	0	1	0	0	0	0	0	1	0	0	0	0	0		Yes	No	Self-Testing	Yes	Yes	Yes	No	2	2	No	No	3	Likely	Female	22	2	No	No	No	2	Tertiary	RDT_Self_testing_kit
CP	2023-02-01					ZRC/STARCOV19/2022/CP/GWAGWALADA		CP/DUNARX/0059	Yes	Yes	Tiredness Others	0	0	0	0	0	0	0	0	1	0	0	0	0	0	1	Tiredness	Yes	No	Self-Testing	Yes	Yes	Yes	No	2	2	No	No	1	Unlikely	Female	32	1	No	No	No	0	Tertiary	RDT_Self_testing_kit
CP	2023-02-03					ZRC/STARCOV19/2022/CP/GWAGWALADA		CP/DUNARX/0060	Yes	Yes	Fever >38c (current or history of) Runny nose Headache	1	0	1	0	0	0	0	0	0	0	0	0	0	1	0		Yes	No	Self-Testing	Yes	Yes	Yes	No	2	5	No	No	1	Likely	Female	32	2	No	No	No	0	Tertiary	RDT_Self_testing_kit
CP	2023-02-03					ZRC/STARCOV19/2022/CP/GWAGWALADA		CP/DUNARX/0061	Yes	Yes	Fever >38c (current or history of) Chest pains Headache	1	0	0	0	0	0	0	0	0	1	0	0	0	1	0		Yes	No	Self-Testing	Yes	Yes	Yes	No	1	2	No	No	6	Neutral	Female	20	1	No	No	No	0	Tertiary	RDT_Self_testing_kit
CP	2023-02-04					ZRC/STARCOV19/2022/CP/GWAGWALADA		CP/DUNARX/0062	Yes	Yes	Fever >38c (current or history of) Sore throat Headache	1	1	0	0	0	0	0	0	0	0	0	0	0	1	0		Yes	No	Self-Testing	Yes	Yes	Yes	No	4	3	No	No	6	Neutral	Female	20	1	No	No	No	0	Secondary	RDT_Self_testing_kit
CP	2023-02-04					ZRC/STARCOV19/2022/CP/GWAGWALADA		CP/DUNARX/0063	Yes	Yes	Vomiting Nausea Tiredness	0	0	0	0	0	1	1	0	1	0	0	0	0	0	0		Yes	No	Self-Testing	Yes	Yes	Yes	No	2	5	No	No	1	Very Likely	Female	24	3	No	No	No	0	Tertiary	RDT_Self_testing_kit
CP	2023-02-04					ZRC/STARCOV19/2022/CP/GWAGWALADA		CP/DUNARX/0065	Yes	Yes	Runny nose Cough Headache	0	0	1	1	0	0	0	0	0	0	0	0	0	1	0		Yes	No	Self-Testing	Yes	Yes	Yes	No	1	5	No	No	2	Likely	Female	26	1	No	No	No	0	Tertiary	RDT_Self_testing_kit
CP	2023-02-05					ZRC/STARCOV19/2022/CP/GWAGWALADA		CP/DUNARX/0066	Yes	Yes	Cough Vomiting Headache	0	0	0	1	0	1	0	0	0	0	0	0	0	1	0		Yes	No	Self-Testing	Yes	Yes	Yes	No	1	2	No	No	3	Unlikely	Female	22	2	No	No	No	0	Tertiary	RDT_Self_testing_kit
CP	2023-02-05					ZRC/STARCOV19/2022/CP/GWAGWALADA		CP/DUNARX/0067	Yes	Yes	Headache Tiredness Vomiting Fever >38c (current or history of)	1	0	0	0	0	1	0	0	1	0	0	0	0	1	0		Yes	No	Self-Testing	Yes	Yes	Yes	No	2	5	No	No	6	Neutral	Female	21	2	No	No	No	0	Secondary	RDT_Self_testing_kit
CP	2023-02-06					ZRC/STARCOV19/2022/CP/GWAGWALADA		CP/DUNARX/0068	Yes	Yes	Sore throat Runny nose Headache	0	1	1	0	0	0	0	0	0	0	0	0	0	1	0		Yes	No	Self-Testing	Yes	Yes	Yes	No	3	6	No	No	6	Neutral	Male	35	3	No	No	No	0	Tertiary	RDT_Self_testing_kit
CP	2023-02-06					ZRC/STARCOV19/2022/CP/GWAGWALADA		CP/DUNARX/0069	Yes	Yes	Fever >38c (current or history of) Cough Headache	1	0	0	1	0	0	0	0	0	0	0	0	0	1	0		Yes	No	Self-Testing	Yes	Yes	Yes	No	1	1	No	No	6	Neutral	Female	29	1	No	No	No	0	Tertiary	RDT_Self_testing_kit
CP	2023-02-07					ZRC/STARCOV19/2022/CP/GWAGWALADA		CP/DUNARX/0070	Yes	Yes	Sore throat Others	0	1	0	0	0	0	0	0	0	0	0	0	0	0	1	Tiredness	Yes	No	Self-Testing	Yes	Yes	Yes	No	1	3	No	No		Neutral	Male	29	1	No	No	No	0	Tertiary	RDT_Self_testing_kit
CP	2023-02-07					ZRC/STARCOV19/2022/CP/GWAGWALADA		CP/DUNARX/0071	Yes	Yes	Vomiting Diarrhea Headache	0	0	0	0	0	1	0	1	0	0	0	0	0	1	0		Yes	No	Self-Testing	Yes	Yes	Yes	No	1	1	No	No		Neutral	Female	24	1	No	No	No	0	Tertiary	RDT_Self_testing_kit
CP	2023-02-10					ZRC/STARCOV19/2022/CP/GWAGWALADA		CP/DUNARX/0072	Yes	Yes	Fever >38c (current or history of) Sore throat Cough	1	1	0	1	0	0	0	0	0	0	0	0	0	0	0		Yes	No	Self-Testing	Yes	Yes	Yes	Yes	1	4	No	No		Neutral	Female	49	2	No		No	1	Tertiary	RDT_Self_testing_kit
CP	2023-02-10					ZRC/STARCOV19/2022/CP/GWAGWALADA		CP/DUNARX/0073	Yes	Yes	Nausea Diarrhea Tiredness	0	0	0	0	0	0	1	1	1	0	0	0	0	0	0		Yes	No	Self-Testing	Yes	Yes	Yes	Yes	1	1	No	No		Unlikely	Male	21	1	No	No	No	0	Tertiary	RDT_Self_testing_kit
CP	2023-02-11					ZRC/STARCOV19/2022/CP/GWAGWALADA		CP/DUNARX/0074	Yes	Yes	Fever >38c (current or history of) Vomiting Headache	1	0	0	0	0	1	0	0	0	0	0	0	0	1	0		Yes	No	Self-Testing	Yes	Yes	Yes	No	1	2	No	No		Likely	Male	42	2	No	No	No	0	Tertiary	RDT_Self_testing_kit
CP	2023-02-12					ZRC/STARCOV19/2022/CP/GWAGWALADA		CP/DUNARX/0075	Yes	Yes	Chest pains Headache Loss of taste	0	0	0	0	0	0	0	0	0	1	0	1	0	1	0		Yes	No	Self-Testing	Yes	Yes	Yes	No	2	5	No	No		Unlikely	Male	39	1	No	No	No	1	Tertiary	RDT_Self_testing_kit
CP	2023-02-12					ZRC/STARCOV19/2022/CP/GWAGWALADA		CP/ DUNARX/0076	Yes	Yes	Cough Vomiting	0	0	0	1	0	1	0	0	0	0	0	0	0	0	0		Yes	No	Self-Testing	Yes	Yes	Yes	No	2	5	No	No		Very Unlikely	Male	31	1	No	No	No	0	Tertiary	RDT_Self_testing_kit
CP	2023-02-13					ZRC/STARCOV19/2022/CP/GWAGWALADA		CP/DUNARX /0077	Yes	Yes	Runny nose Fever >38c (current or history of) Cough	1	0	1	1	0	0	0	0	0	0	0	0	0	0	0		Yes	No	Self-Testing	Yes	Yes	Yes	Yes	1	2	No	No		Unlikely	Female	29	2	No	No	No	1	Tertiary	RDT_Self_testing_kit
CP	2023-02-13					ZRC/STARCOV19/2022/CP/GWAGWALADA		CP /DUNARX/0078	Yes	Yes	Cough Headache	0	0	0	1	0	0	0	0	0	0	0	0	0	1	0		Yes	No	Self-Testing	Yes	Yes	Yes	No	1	2	No	No		Unlikely	Male	35	1	No	No	No	0	Tertiary	RDT_Self_testing_kit
CP	2023-02-15					ZRC/STARCOV19/2022/CP/GWAGWALADA		CP/DUNARX/0079	Yes	Yes	Sore throat Runny nose	0	1	1	0	0	0	0	0	0	0	0	0	0	0	0		Yes	No	Self-Testing	Yes	Yes	Yes	No	3	4	No	No		Neutral	Male	57	2	Yes	Yes	No	1	Tertiary	RDT_Self_testing_kit
CP	2023-02-15					ZRC/STARCOV19/2022/CP/GWAGWALADA		CP/DUNARX/0080	Yes	Yes	Sore throat Runny nose	0	1	1	0	0	0	0	0	0	0	0	0	0	0	0		Yes	No	Self-Testing	Yes	Yes	Yes	No	3	6	No	No		Neutral	Female	51	2	No	No	No	0	Tertiary	RDT_Self_testing_kit
CP	2023-02-16					ZRC/STARCOV19/2022/CP/GWAGWALADA		CP/DUNARX/0081	Yes	Yes	Fever >38c (current or history of) Runny nose	1	0	1	0	0	0	0	0	0	0	0	0	0	0	0		Yes	No	Self-Testing	Yes	Yes	Yes	No	1	2	No	No		Unlikely	Male	29	1	No		No	0	Tertiary	RDT_Self_testing_kit
CP	2023-02-17					ZRC/STARCOV19/2022/CP/GWAGWALADA		CP/DUNARX/0082	Yes	Yes	Headache Chest pains Cough	0	0	0	1	0	0	0	0	0	1	0	0	0	1	0		Yes	No	Self-Testing	Yes	Yes	Yes	Yes	1	1	No	No		Unlikely	Female	24	2	No		No	0	Tertiary	RDT_Self_testing_kit
CP	2023-02-17					ZRC/STARCOV19/2022/CP/GWAGWALADA		CP/DUNARX/0083	Yes	Yes	Runny nose Headache	0	0	1	0	0	0	0	0	0	0	0	0	0	1	0		Yes	No	Self-Testing	Yes	Yes	Yes	Yes	1	2	No	No		Neutral	Female	26	1	Yes		No	0	Tertiary	RDT_Self_testing_kit
CP	2023-02-20					ZRC/STARCOV19/2022/CP/GWAGWALADA		CP/DUNARX/0084	Yes	Yes	Cough Headache Chest pains	0	0	0	1	0	0	0	0	0	1	0	0	0	1	0		Yes	No	Self-Testing	Yes	Yes	Yes	No	1	3	No	No		Unlikely	Male	29	2	No		No	0	Tertiary	RDT_Self_testing_kit
CP	2022-12-07					Others		CP/RMF/0001	Yes	Yes	Fever >38c (current or history of) Headache	1	0	0	0	0	0	0	0	0	0	0	0	0	1	0		Yes	No	Self-Testing	Yes	Yes	Yes	No	4	5	Yes	No	5	Likely	Female	29	2	Yes	No	No	0	Tertiary	RDT_Self_testing_kit
CP	2022-12-07					Others		CP/RMF/0002	Yes	Yes	Fever >38c (current or history of) Tiredness Headache	1	0	0	0	0	0	0	0	1	0	0	0	0	1	0		Yes	No	Self-Testing	Yes	Yes	Yes	No	3	1	No	No	2	Neutral	Female	19	2	No	No	No	0	Secondary	RDT_Self_testing_kit
CP	2022-12-08					Others		CP/RMF/0003	Yes	Yes	Fever >38c (current or history of) Tiredness Headache	1	0	0	0	0	0	0	0	1	0	0	0	0	1	0		Yes	No	Self-Testing	Yes	Yes	Yes	No	3	2	No	No	4	Neutral	Female	25	3	Yes	No	No	0	Tertiary	RDT_Self_testing_kit
CP	2022-12-08					Others		CP/RMF/0004	Yes	Yes	Headache Tiredness	0	0	0	0	0	0	0	0	1	0	0	0	0	1	0		Yes	No	Self-Testing	Yes	Yes	Yes	No	3	6	No	No	3	Neutral	Female	37	5	No	No	No	0	Secondary	RDT_Self_testing_kit
CP	2022-12-09					Others		CP/RMF/0006	Yes	Yes	Cough Tiredness	0	0	0	1	0	0	0	0	1	0	0	0	0	0	0		Yes	No	Provider Assisted Testing		Yes	Yes	No	3	2	No	No	2	Neutral	Female	20	1	Yes	No	No	0	Secondary	RDT_Ag_Professional_Use
CP	2022-12-09					Others		CP/RMF/0007	Yes	Yes	Headache	0	0	0	0	0	0	0	0	0	0	0	0	0	1	0		Yes	No	Provider Assisted Testing		Yes	Yes	No	4	4	No	No	4	Neutral	Male	27	3	Yes	No	No	0	Primary	RDT_Ag_Professional_Use
CP	2022-12-10					Others		CP/RMF/0008	Yes	Yes	Headache Tiredness	0	0	0	0	0	0	0	0	1	0	0	0	0	1	0		Yes	No	Self-Testing	Yes	Yes	Yes	No	3	5	No	No	3	Neutral	Male	43	2	No	No	No	0	Tertiary	RDT_Self_testing_kit
CP	2022-12-13					Others		CP/RMF/0009	Yes	Yes	Cough	0	0	0	1	0	0	0	0	0	0	0	0	0	0	0		Yes	No	Self-Testing	Yes	Yes	Yes	No	4	5	No	No	1	Neutral	Female	30	1	No	No	No	0	Secondary	RDT_Self_testing_kit
CP	2022-12-13					Others		CP/RMF/0010	Yes	Yes	Headache	0	0	0	0	0	0	0	0	0	0	0	0	0	1	0		Yes	No	Self-Testing	Yes	Yes	Yes	No	4	6	No	No	2	Neutral	Female	23	2	No	No	No	0	Tertiary	RDT_Self_testing_kit
CP	2022-12-13					Others		CP/RMF/0011	Yes	Yes	Cough	0	0	0	1	0	0	0	0	0	0	0	0	0	0	0		Yes	No	Provider Assisted Testing		Yes	Yes	No	3	1	No	No	2	Neutral	Male	18	2	No	No	No	0	Secondary	RDT_Ag_Professional_Use
CP	2022-12-13					Others		CP/RMF/0012	Yes	Yes	Tiredness Headache	0	0	0	0	0	0	0	0	1	0	0	0	0	1	0		Yes	No	Self-Testing	Yes	Yes	No	No	4	4	No	No	2	Neutral	Male	50	1	No	No	No	1	Secondary	RDT_Self_testing_kit
CP	2022-12-14					Others		CP/RMF/0013	Yes	Yes	Headache	0	0	0	0	0	0	0	0	0	0	0	0	0	1	0		Yes	No	Self-Testing	Yes	Yes	No	No	3	4	No	No	2	Neutral	Female	24	2	No	No	No	0	Secondary	RDT_Self_testing_kit
CP	2022-12-14					Others		CP/RMF/0014	Yes	Yes	Cough	0	0	0	1	0	0	0	0	0	0	0	0	0	0	0		Yes	No	Self-Testing	Yes	Yes	No	No	3	2	No	No	2	Neutral	Female	18	1	No	No	No	0	Secondary	RDT_Self_testing_kit
CP	2023-02-28					others		CP/ RMF 0018	Yes	Yes	headache sore_throat fever__38c__current_or_history_of runny_Nose cough vomiting	1	1	1	1	0	1	0	0	0	0	0	0	0	1	0		Yes	No	Self-Testing	Yes	Yes	Yes	Yes	3	4	No	No	4	Neutral	Female	78	1	No	No	No	2	Secondary	RDT_Self_testing_kit
CP	2023-02-28					others		CP/ RMF/ 0019	Yes	Yes	sore_throat runny_Nose cough	0	1	1	1	0	0	0	0	0	0	0	0	0	0	0		Yes	No	Self-Testing	Yes	Yes	Yes	No	4	5	No	No	3	Unlikely	Female	48	2	No	Yes	No	0	Secondary	RDT_Self_testing_kit
CP	2023-02-28					others		CP/ RMF/ 0020	Yes	Yes	runny_Nose fever__38c__current_or_history_of cough	1	0	1	1	0	0	0	0	0	0	0	0	0	0	0		Yes	No	Self-Testing	Yes	Yes	Yes	No	1	4	No	No	3	Unlikely	Female	22	1	No	Yes	No	0	Secondary	RDT_Self_testing_kit
CP	2023-02-28					others		CP/ RMF/ 0021	Yes	Yes	headache fever__38c__current_or_history_of runny_Nose cough	1	0	1	1	0	0	0	0	0	0	0	0	0	1	0		Yes	No	Self-Testing	Yes	Yes	Yes	No	1	3	No	No		Unlikely	Female	20	1	No	No	No	0	Secondary	RDT_Self_testing_kit
CP	2023-02-28					others		CP/ RMF/ 0022	Yes	Yes	cough fever__38c__current_or_history_of	1	0	0	1	0	0	0	0	0	0	0	0	0	0	0		Yes	No	Self-Testing	Yes	Yes	Yes	No	1	2	No	No		Unlikely	Female	18	1	No	Yes	No	0	Secondary	RDT_Self_testing_kit
CP	2023-02-28					others		CP/ RMF/ 0023	Yes	Yes	cough fever__38c__current_or_history_of	1	0	0	1	0	0	0	0	0	0	0	0	0	0	0		Yes	No	Self-Testing	Yes	Yes	Yes	No	2	3	No	No		Neutral	Male	18	1	No	No	No	0	Secondary	RDT_Self_testing_kit
CP	2023-02-28					others		CP/ RMF/ 0024	Yes	Yes	headache fever__38c__current_or_history_of chest_pains runny_Nose cough	1	0	1	1	0	0	0	0	0	1	0	0	0	1	0		Yes	No	Self-Testing	Yes	Yes	Yes	No	2	1	No	No	3	Likely	Male	68	1	No	Yes	No	2	Secondary	RDT_Self_testing_kit
CP	2023-02-28					others		CP/ RMF/ 0025	Yes	Yes	tiredness cough	0	0	0	1	0	0	0	0	1	0	0	0	0	0	0		Yes	No	Self-Testing	Yes	Yes	Yes	Yes	1	3	No	No		Unlikely	Female	22	2	No	Yes	No	0	Secondary	RDT_Self_testing_kit
CP	2023-02-28					others		CP/ RMF/ 0026	Yes	Yes	headache cough	0	0	0	1	0	0	0	0	0	0	0	0	0	1	0		Yes	No	Self-Testing	Yes	Yes	Yes	No	2	5	No	No	3	Unlikely	Male	25	1	No	Yes	No	0	Tertiary	RDT_Self_testing_kit
CP	2023-02-28					others		CP/ RMF/ 0027	Yes	Yes	headache fever__38c__current_or_history_of runny_Nose	1	0	1	0	0	0	0	0	0	0	0	0	0	1	0		Yes	No	Self-Testing	Yes	Yes	Yes	No	1	2	No	No	3	Unlikely	Female	19	1	No	Yes	No	0	Secondary	RDT_Self_testing_kit
CP	2023-03-13					others		CP/ RMF/ 0028	Yes	Yes	tiredness headache fever__38c__current_or_history_of sore_throat cough	1	1	0	1	0	0	0	0	1	0	0	0	0	1	0		Yes	No	Provider Assisted Testing		Yes	Yes	Yes	3	4	Yes	Yes	3	Likely	Male	44	1	No	Yes	No	1	Secondary	RDT_Ag_Professional_Use
CP	2023-03-13					others		CP/ RMF/ 0029	Yes	Yes	headache cough runny_Nose tiredness	0	0	1	1	0	0	0	0	1	0	0	0	0	1	0		Yes	No	Provider Assisted Testing		Yes	Yes	Yes	2	6	No	No	3	Unlikely	Female	31	1	No	No	No	0	Secondary	RDT_Ag_Professional_Use
CP	2023-03-13					others		CP/ RMF/ 0030	Yes	Yes	tiredness fever__38c__current_or_history_of cough runny_Nose sore_throat	1	1	1	1	0	0	0	0	1	0	0	0	0	0	0		Yes	No	Provider Assisted Testing		Yes	Yes	Yes	3	4	No	No	4	Likely	Male	29	1	No	Yes	No	0	Secondary	RDT_Ag_Professional_Use
CP	2023-03-12					others		CP/ RMF/ 0031	Yes	Yes	headache fever__38c__current_or_history_of cough	1	0	0	1	0	0	0	0	0	0	0	0	0	1	0		Yes	No	Self-Testing	Yes	Yes	Yes	Yes	2	5	No	No	3	Unlikely	Female	22	1	Yes	Yes	No	0	Secondary	RDT_Self_testing_kit
CP	2023-03-10					others		CP/ RMF/ 0032	Yes	Yes	chest_pains headache	0	0	0	0	0	0	0	0	0	1	0	0	0	1	0		Yes	No	Self-Testing	Yes	Yes	Yes	Yes	3	2	No	No	5	Likely	Female	18	2	No	No	No	0	Secondary	RDT_Self_testing_kit
CP	2023-03-08					others		CP/ RMF/ 0033	Yes	Yes	cough headache chest_pains fever__38c__current_or_history_of	1	0	0	1	0	0	0	0	0	1	0	0	0	1	0		Yes	No	Self-Testing	Yes	Yes	Yes	Yes	1	4	No	No	4	Neutral	Female	20	1	No	Yes	No	0	Secondary	RDT_Self_testing_kit
CP	2023-03-09					others		CP/ RMF/ 0034	Yes	Yes	headache fever__38c__current_or_history_of cough	1	0	0	1	0	0	0	0	0	0	0	0	0	1	0		Yes	No	Self-Testing	Yes	Yes	Yes	Yes	2	3	No	No	2	Unlikely	Male	20	1	No	Yes	No	0	Secondary	RDT_Self_testing_kit
CP	2023-03-07					others		CP/ RMF/ 0035	Yes	Yes	runny_Nose headache fever__38c__current_or_history_of	1	0	1	0	0	0	0	0	0	0	0	0	0	1	0		Yes	No	Self-Testing	Yes	Yes	Yes	No	4	5	No	No	4	Unlikely	Female	25	1	No	Yes	No	0	Secondary	RDT_Self_testing_kit
CP	2023-03-07					others		CP/ RMF/ 0036	Yes	Yes	sore_throat red_eYes fever__38c__current_or_history_of	1	1	0	0	0	0	0	0	0	0	1	0	0	0	0		Yes	No	Self-Testing	Yes	Yes	Yes	Yes	3	4	No	No	2	Unlikely	Female	19	2	No	Yes	No	0	Secondary	RDT_Self_testing_kit
CP	2023-03-12					others		CP/ RMF/ 0037	Yes	Yes	tiredness fever__38c__current_or_history_of cough	1	0	0	1	0	0	0	0	1	0	0	0	0	0	0		Yes	No	Self-Testing	Yes	Yes	Yes	Yes	2	4	No	No	1	Unlikely	Male	22	3	No	Yes	No	0	Secondary	RDT_Self_testing_kit
CP	2023-03-01					others		CP/ RMF/ 0038	Yes	Yes	fever__38c__current_or_history_of loss_of_smell loss_of_taste	1	0	0	0	0	0	0	0	0	0	0	1	1	0	0		Yes	No	Self-Testing	Yes	Yes	Yes	Yes	2	5	No	No	5	Likely	Male	23	2	No	No	No	0	Secondary	RDT_Self_testing_kit
CP	2023-03-05					others		CP/ RMF/ 0039	Yes	Yes	loss_of_smell fever__38c__current_or_history_of runny_Nose	1	0	1	0	0	0	0	0	0	0	0	0	1	0	0		Yes	No	Self-Testing	Yes	Yes	Yes	Yes	3	5	No	No	2	Unlikely	Male	25	1	No	No	No	0	Secondary	RDT_Self_testing_kit
CP	2023-03-13					others		CP/RMF/0040	Yes	Yes	sore_throat chest_pains	0	1	0	0	0	0	0	0	0	1	0	0	0	0	0		Yes	No	Self-Testing	Yes	Yes	Yes	No	3	4	No	No	4	Neutral	Female	51	2	No	No	No	0	Secondary	RDT_Self_testing_kit
CP	2023-04-07					others		CP/RMF/0041	Yes	Yes	tiredness headache	0	0	0	0	0	0	0	0	1	0	0	0	0	1	0		Yes	No	Self-Testing	Yes	Yes	Yes	No	4	3	No	No	3	Neutral	Female	26	2	No	No	No	0	Secondary	RDT_Self_testing_kit
CP	2023-04-01					others		CP/RMF/0042	Yes	Yes	fever__38c__current_or_history_of headache	1	0	0	0	0	0	0	0	0	0	0	0	0	1	0		Yes	No	Self-Testing	Yes	Yes	Yes	No	4	5	No	No	4	Neutral	Female	44	2	No	No	No	0	Secondary	RDT_Self_testing_kit
CP	2023-03-02					others		CP/RMF/0043	Yes	Yes	fever__38c__current_or_history_of tiredness	1	0	0	0	0	0	0	0	1	0	0	0	0	0	0		Yes	No	Self-Testing	Yes	Yes	Yes	Yes	4	4	No	No	3	Neutral	Male	42	2	No	No	No	0	Secondary	RDT_Self_testing_kit
CP	2023-03-13					others		CP/RMF/0044	Yes	Yes	headache	0	0	0	0	0	0	0	0	0	0	0	0	0	1	0		Yes	No	Self-Testing	Yes	Yes	Yes	No	3	4	No	No	3	Neutral	Female	42	1	No	No	No	0	Secondary	RDT_Self_testing_kit
CP	2023-03-17					others		CP/RMF/0045	Yes	Yes	headache	0	0	0	0	0	0	0	0	0	0	0	0	0	1	0		Yes	No	Self-Testing	Yes	Yes	Yes	No	4	4	No	No	3	Neutral	Female	38	1	No	No	No	0	Secondary	RDT_Self_testing_kit
CP	2023-04-04					others		CP/RMF/0046	Yes	Yes	headache	0	0	0	0	0	0	0	0	0	0	0	0	0	1	0		Yes	No	Self-Testing	Yes	Yes	Yes	No	4	6	No	No	3	Neutral	Female	33	1	No	No	No	0	Secondary	RDT_Self_testing_kit
CP	2023-04-05					others		CP/RMF/0047	Yes	Yes	chest_pains headache	0	0	0	0	0	0	0	0	0	1	0	0	0	1	0		Yes	No	Self-Testing	Yes	Yes	Yes	No	3	4	No	No	3	Neutral	Male	43	2	No	No	No	1	Secondary	RDT_Self_testing_kit
CP	2023-04-07					others		CP/RMF/0048	Yes	Yes	fever__38c__current_or_history_of	1	0	0	0	0	0	0	0	0	0	0	0	0	0	0		Yes	No	Self-Testing	Yes	Yes	Yes	No	2	3	No	No	3	Neutral	Male	18	1	No	No	No	0	Secondary	RDT_Self_testing_kit
CP	2023-03-09					others		CP/RMF/0049	Yes	Yes	headache tiredness	0	0	0	0	0	0	0	0	1	0	0	0	0	1	0		Yes	No	Self-Testing	Yes	Yes	Yes	No	4	4	No	No	4	Neutral	Female	53	2	No	No	No	2	Secondary	RDT_Self_testing_kit
CP	2023-03-17					others		CP/RMF/0050	Yes	Yes	headache	0	0	0	0	0	0	0	0	0	0	0	0	0	1	0		Yes	No	Self-Testing	Yes	Yes	Yes	No	3	4	No	No	4	Neutral	Female	23	1	No	No	No	0	Secondary	RDT_Self_testing_kit
CP	2023-03-20					others		CP/RMF/0051	Yes	Yes	chest_pains fever__38c__current_or_history_of	1	0	0	0	0	0	0	0	0	1	0	0	0	0	0		Yes	No	Self-Testing	Yes	Yes	Yes	No	4	4	No	No	4	Neutral	Female	55	3	No	No	No	1	Secondary	RDT_Self_testing_kit
CP	2023-04-06					others		CP/RMF/0052	Yes	Yes	headache	0	0	0	0	0	0	0	0	0	0	0	0	0	1	0		Yes	No	Self-Testing	Yes	Yes	Yes	No	4	4	No	No	3	Neutral	Male	45	1	No	No	No	1	Secondary	RDT_Self_testing_kit
CP	2023-03-20					others		CP/RMF/0053	Yes	Yes	headache	0	0	0	0	0	0	0	0	0	0	0	0	0	1	0		Yes	No	Self-Testing	Yes	Yes	Yes	No	3	3	No	No	3	Neutral	Male	22	1	No	No	No	0	Secondary	RDT_Self_testing_kit
CP	2023-03-30					others		CP/RMF/0054	Yes	Yes	tiredness headache	0	0	0	0	0	0	0	0	1	0	0	0	0	1	0		Yes	No	Self-Testing	Yes	Yes	Yes	No	4	4	No	No	4	Neutral	Male	63	2	No	No	No	2	Tertiary	RDT_Self_testing_kit
CP	2023-03-06					others		CP/RMF/0055	Yes	Yes	headache	0	0	0	0	0	0	0	0	0	0	0	0	0	1	0		Yes	No	Self-Testing	Yes	Yes	Yes	No	3	4	No	No	3	Neutral	Male	38	1	No	No	No	0	Tertiary	RDT_Self_testing_kit
CP	2023-03-16					others		CP/RMF/0056	Yes	Yes	headache	0	0	0	0	0	0	0	0	0	0	0	0	0	1	0		Yes	No	Self-Testing	Yes	Yes	Yes	No	3	3	No	No	3	Neutral	Female	58	1	No	No	No	0	Tertiary	RDT_Self_testing_kit
CP	2023-04-05					others		CP/RMF/0057	Yes	Yes	tiredness	0	0	0	0	0	0	0	0	1	0	0	0	0	0	0		Yes	No	Self-Testing	Yes	Yes	Yes	No	3	2	No	No	3	Neutral	Female	18	1	No	No	No	0	Secondary	RDT_Self_testing_kit
CP	2023-04-26					others		CP/RMF/0058	Yes	Yes	cough	0	0	0	1	0	0	0	0	0	0	0	0	0	0	0		Yes	No	Self-Testing	Yes	Yes	Yes	No	3	3	No	No	4	Neutral	Female	21	2	No	No	No	0	Secondary	RDT_Self_testing_kit
CP	2023-04-20					others		CP/RMF/0059	Yes	Yes	fever__38c__current_or_history_of	1	0	0	0	0	0	0	0	0	0	0	0	0	0	0		Yes	No	Self-Testing	Yes	Yes	Yes	No	3	4	No	No	3	Neutral	Female	24	1	No	No	No	0	Secondary	RDT_Self_testing_kit
CP	2023-04-30					others		CP/RMF/0060	Yes	Yes	headache	0	0	0	0	0	0	0	0	0	0	0	0	0	1	0		Yes	No	Self-Testing	Yes	Yes	Yes	No	4	5	No	No	3	Neutral	Female	33	1	No	No	No	1	Secondary	RDT_Self_testing_kit
CP	2023-04-27					others		CP/RMF/0061	Yes	Yes	tiredness	0	0	0	0	0	0	0	0	1	0	0	0	0	0	0		Yes	No	Self-Testing	Yes	Yes	Yes	No	4	4	No	No	3	Neutral	Female	53	1	No	No	No	1	Secondary	RDT_Self_testing_kit
CP	2023-04-29					others		CP/RMF/0062	Yes	Yes	cough	0	0	0	1	0	0	0	0	0	0	0	0	0	0	0		Yes	No	Self-Testing	Yes	Yes	Yes	No	3	3	No	No	3	Neutral	Female	24	1	No	No	No	0	Secondary	RDT_Self_testing_kit
CP	2023-04-17					others		CP/RMF/0063	Yes	Yes	headache	0	0	0	0	0	0	0	0	0	0	0	0	0	1	0		Yes	No	Self-Testing	Yes	Yes	Yes	No	4	3	No	No	4	Neutral	Female	26	1	No	No	No	0	Secondary	RDT_Self_testing_kit
CP	2023-04-23					others		CP/RMF/0064	Yes	Yes	tiredness	0	0	0	0	0	0	0	0	1	0	0	0	0	0	0		Yes	No	Self-Testing	Yes	Yes	Yes	No	3	4	No	No	4	Neutral	Female	26	1	No	No	No	0	Secondary	RDT_Self_testing_kit
CP	2023-04-22					others		CP/RMF/0065	Yes	Yes	tiredness	0	0	0	0	0	0	0	0	1	0	0	0	0	0	0		Yes	No	Self-Testing	Yes	Yes	Yes	No	3	4	No	No	3	Neutral	Female	20	1	No	No	No	0	Secondary	RDT_Self_testing_kit
CP	2023-04-15					others		CP/RMF/0066	Yes	Yes	chest_pains	0	0	0	0	0	0	0	0	0	1	0	0	0	0	0		Yes	No	Self-Testing	Yes	Yes	Yes	No	2	2	No	No	3	Neutral	Male	19	1	No	No	No	0	Secondary	RDT_Self_testing_kit
CP	2023-04-24					others		CP/RMF/0067	Yes	Yes	fever__38c__current_or_history_of	1	0	0	0	0	0	0	0	0	0	0	0	0	0	0		Yes	No	Self-Testing	Yes	Yes	Yes	No	3	4	No	No	3	Neutral	Female	23	1	No	No	No	0	Secondary	RDT_Self_testing_kit
CP	2023-04-18					others		CP/RMF/0068	Yes	Yes	tiredness headache	0	0	0	0	0	0	0	0	1	0	0	0	0	1	0		Yes	No	Self-Testing	Yes	Yes	Yes	No	4	3	No	No	4	Neutral	Female	21	2	No	No	No	0	Secondary	RDT_Self_testing_kit
CP	2023-05-01					others		CP/RMF/0069	Yes	Yes	tiredness headache	0	0	0	0	0	0	0	0	1	0	0	0	0	1	0		Yes	No	Self-Testing	Yes	Yes	Yes	No	3	4	No	No	3	Neutral	Male	29	2	No	No	No	0	Secondary	RDT_Self_testing_kit
CP	2023-05-02					others		CP/RMF/0070	Yes	Yes	tiredness headache	0	0	0	0	0	0	0	0	1	0	0	0	0	1	0		Yes	No	Self-Testing	Yes	Yes	Yes	No	4	4	No	No	3	Neutral	Male	23	2	No	No	No	0	Secondary	RDT_Self_testing_kit
CP	2023-05-02					others		CP/RMF/0071	Yes	Yes	headache	0	0	0	0	0	0	0	0	0	0	0	0	0	1	0		Yes	No	Self-Testing	Yes	Yes	Yes	No	4	4	No	No	3	Neutral	Female	22	1	No	No	No	0	Tertiary	RDT_Self_testing_kit
CP	2023-05-03					others		CP/RMF/0072	Yes	Yes	headache	0	0	0	0	0	0	0	0	0	0	0	0	0	1	0		Yes	No	Self-Testing	Yes	Yes	Yes	No	4	3	No	No	3	Neutral	Male	21	1	No	No	No	0	Tertiary	RDT_Self_testing_kit
CP	2023-05-04					others		CP/RMF/0073	Yes	Yes	headache	0	0	0	0	0	0	0	0	0	0	0	0	0	1	0		Yes	No	Self-Testing	Yes	Yes	Yes	No	4	4	No	No	3	Neutral	Female	23	1	No	No	No	0	Secondary	RDT_Self_testing_kit
CP	2023-05-06					others		CP/RMF/0074	Yes	Yes	fever__38c__current_or_history_of tiredness	1	0	0	0	0	0	0	0	1	0	0	0	0	0	0		Yes	No	Self-Testing	Yes	Yes	Yes	No	4	3	No	No	3	Neutral	Male	25	2	No	No	No	0	Secondary	RDT_Self_testing_kit
CP	2023-05-03					others		CP/RMF/0075	Yes	Yes	cough	0	0	0	1	0	0	0	0	0	0	0	0	0	0	0		Yes	No	Self-Testing	Yes	Yes	Yes	No	4	3	No	No	3	Neutral	Female	25	1	No	No	No	0	Secondary	RDT_Self_testing_kit
CP	2023-05-04					others		CP/RMF/0076	Yes	Yes	headache	0	0	0	0	0	0	0	0	0	0	0	0	0	1	0		Yes	No	Self-Testing	Yes	Yes	Yes	No	4	4	No	No	3	Neutral	Female	23	1	No	No	No	0	Secondary	RDT_Self_testing_kit
CP	2023-05-01					others		CP/RMF/0077	Yes	Yes	cough tiredness	0	0	0	1	0	0	0	0	1	0	0	0	0	0	0		Yes	No	Self-Testing	Yes	Yes	Yes	No	4	4	No	No	4	Neutral	Male	28	2	No	No	No	0	Secondary	RDT_Self_testing_kit
CP	2023-05-22					others		CP/RMF/0078	Yes	Yes	headache	0	0	0	0	0	0	0	0	0	0	0	0	0	1	0		Yes	No	Self-Testing	Yes	Yes	Yes	No	3	3	No	No	3	Neutral	Male	21	1	No	No	No	0	Secondary	RDT_Self_testing_kit
CP	2023-05-24					others		CP/RMF/0079	Yes	Yes	tiredness loss_of_taste	0	0	0	0	0	0	0	0	1	0	0	1	0	0	0		Yes	No	Self-Testing	Yes	Yes	Yes	No	4	4	No	No	4	Neutral	Female	20	2	No	No	No	0	Secondary	RDT_Self_testing_kit
CP	2023-05-25					others		CP/RMF/0080	Yes	Yes	headache fever__38c__current_or_history_of	1	0	0	0	0	0	0	0	0	0	0	0	0	1	0		Yes	No	Self-Testing	Yes	Yes	Yes	No	3	3	No	No	3	Neutral	Male	33	2	No	No	No	0	Secondary	RDT_Self_testing_kit
CP	2023-06-28					others		CP/RMF/0081	Yes	Yes	cough	0	0	0	1	0	0	0	0	0	0	0	0	0	0	0		Yes	No	Self-Testing	Yes	Yes	Yes	No	3	3	No	No	4	Neutral	Female	23	1	No	No	No	0	Secondary	RDT_Self_testing_kit
CP	2023-06-29					others		CP/RMF/0082	Yes	Yes	cough	0	0	0	1	0	0	0	0	0	0	0	0	0	0	0		Yes	No	Self-Testing	Yes	Yes	Yes	No	3	4	No	No	3	Neutral	Male	33	1	No	No	No	0	Secondary	RDT_Self_testing_kit
CP	2023-06-29					others		CP/RMF/0083	Yes	Yes	cough	0	0	0	1	0	0	0	0	0	0	0	0	0	0	0		Yes	No	Self-Testing	Yes	Yes	Yes	No	3	4	No	No	3	Neutral	Male	23	2	No	No	No	0	Secondary	RDT_Self_testing_kit
CP	2023-06-27					others		CP/RMF/0084	Yes	Yes	fever__38c__current_or_history_of	1	0	0	0	0	0	0	0	0	0	0	0	0	0	0		Yes	No	Self-Testing	Yes	Yes	Yes	No	4	3	No	No	3	Neutral	Female	24	1	No	No	No	0	Secondary	RDT_Self_testing_kit
CP	2023-06-20					others		CP/RMF/0085	Yes	Yes	tiredness fever__38c__current_or_history_of	1	0	0	0	0	0	0	0	1	0	0	0	0	0	0		Yes	No	Self-Testing	Yes	Yes	Yes	No	4	3	No	No	4	Neutral	Female	21	2	No	No	No	0	Secondary	RDT_Self_testing_kit
CP	2023-06-21					others		CP/RMF/0086	Yes	Yes	headache	0	0	0	0	0	0	0	0	0	0	0	0	0	1	0		Yes	No	Self-Testing	Yes	Yes	Yes	No	3	4	No	No	3	Neutral	Male	24	1	No	No	No	0	Secondary	RDT_Self_testing_kit
CP	2023-06-30					others		CP/RMF/0087	Yes	Yes	tiredness headache	0	0	0	0	0	0	0	0	1	0	0	0	0	1	0		Yes	No	Self-Testing	Yes	Yes	Yes	No	3	4	No	No	3	Neutral	Male	25	2	No	No	No	0	Secondary	RDT_Self_testing_kit
CP	2023-06-17					others		CP/RMF/0088	Yes	Yes	fever__38c__current_or_history_of	1	0	0	0	0	0	0	0	0	0	0	0	0	0	0		Yes	No	Self-Testing	Yes	Yes	Yes	No	4	4	No	No	3	Neutral	Female	32	1	No	No	No	0	Secondary	RDT_Self_testing_kit
CP	2023-05-25					others		CP/RMF/0089	Yes	Yes	cough headache	0	0	0	1	0	0	0	0	0	0	0	0	0	1	0		Yes	No	Self-Testing	Yes	Yes	Yes	No	4	4	No	No	3	Neutral	Male	23	2	No	No	No	0	Secondary	RDT_Self_testing_kit
CP	2023-06-24					others		CP/RMF/0090	Yes	Yes	fever__38c__current_or_history_of	1	0	0	0	0	0	0	0	0	0	0	0	0	0	0		Yes	No	Self-Testing	Yes	Yes	Yes	No	4	4	No	No	3	Neutral	Male	25	1	No	No	No	1	Secondary	RDT_Self_testing_kit
CP	2023-06-19					others		CP/RMF/0091	Yes	Yes	headache cough	0	0	0	1	0	0	0	0	0	0	0	0	0	1	0		Yes	No	Self-Testing	Yes	Yes	Yes	No	4	4	No	No	4	Neutral	Female	38	2	No	No	No	0	Secondary	RDT_Self_testing_kit
CP	2023-06-19					others		CP/RMF/0092	Yes	Yes	fever__38c__current_or_history_of	1	0	0	0	0	0	0	0	0	0	0	0	0	0	0		Yes	No	Self-Testing	Yes	Yes	Yes	No	3	3	No	No	3	Neutral	Male	20	1	No	No	No	0	Secondary	RDT_Self_testing_kit
CP	2023-06-28					others		CP/RMF/0093	Yes	Yes	headache tiredness	0	0	0	0	0	0	0	0	1	0	0	0	0	1	0		Yes	No	Self-Testing	Yes	Yes	Yes	No	3	3	No	No	4	Neutral	Male	27	2	No	No	No	0	Secondary	RDT_Self_testing_kit
CP	2023-06-27					others		CP/RMF/0094	Yes	Yes	shortness_of_breath	0	0	0	0	1	0	0	0	0	0	0	0	0	0	0		Yes	No	Self-Testing	Yes	Yes	Yes	No	4	4	No	No	3	Neutral	Male	23	1	No	No	No	0	Secondary	RDT_Self_testing_kit
CP	2023-06-19					others		CP/RMF/0095	Yes	Yes	loss_of_taste	0	0	0	0	0	0	0	0	0	0	0	1	0	0	0		Yes	No	Self-Testing	Yes	Yes	Yes	No	3	5	No	No	3	Neutral	Female	27	1	No	No	No	0	Secondary	RDT_Self_testing_kit
CP	2023-06-17					others		CP/RMF/0096	Yes	Yes	sore_throat	0	1	0	0	0	0	0	0	0	0	0	0	0	0	0		Yes	No	Self-Testing	Yes	Yes	Yes	No	4	4	No	No	3	Neutral	Male	24	1	No	No	No	0	Secondary	RDT_Self_testing_kit
CP	2023-05-29					others		CP/ RMF/0097	Yes	Yes	fever__38c__current_or_history_of cough	1	0	0	1	0	0	0	0	0	0	0	0	0	0	0		Yes	No	Self-Testing	Yes	Yes	Yes	No	3	4	Yes	No	4	Neutral	Male	22	2	No	No	No	0	Secondary	RDT_Self_testing_kit
PHC	2022-10-25			ZRC/STARCOV19/2022/PHC/ABAJI				PHC/ABAJI/0001	Yes	Yes	Sore throat Vomiting Tiredness	0	1	0	0	0	1	0	0	1	0	0	0	0	0	0		Yes	No	Provider Assisted Testing		Yes	Yes	Yes	3	4	No	Yes	3	Likely	Male	23	1	Yes	Yes	No	3	Tertiary	RDT_Ag_Professional_Use
PHC	2022-10-27			ZRC/STARCOV19/2022/PHC/ABAJI				PHC/ABAJI/0002	Yes	Yes	Cough Chest pains Sore throat	0	1	0	1	0	0	0	0	0	1	0	0	0	0	0		Yes	No	Provider Assisted Testing		Yes	Yes	No	4	3	No	Yes	3	Likely	Female	24	1	Yes	Yes	No	2	Tertiary	RDT_Ag_Professional_Use
PHC	2022-10-27			ZRC/STARCOV19/2022/PHC/ABAJI				PHC/ABAJI/0003	Yes	Yes	Sore throat Vomiting Chest pains Loss of smell Diarrhea	0	1	0	0	0	1	0	1	0	1	0	0	1	0	0		Yes	No	Provider Assisted Testing		Yes	Yes	No	3	4	No	No	3	Likely	Female	27	1	Yes	Yes	No	1	Tertiary	RDT_Ag_Professional_Use
PHC	2022-11-02			ZRC/STARCOV19/2022/PHC/ABAJI				PHC/ABAJI/0004	Yes	Yes	Sore throat Headache	0	1	0	0	0	0	0	0	0	0	0	0	0	1	0		Yes	No	Provider Assisted Testing		Yes	Yes	No	2	4	No	No	2	Likely	Male	28	1	Yes	Yes	No	1	Tertiary	RDT_Ag_Professional_Use
PHC	2022-11-02			ZRC/STARCOV19/2022/PHC/ABAJI				PHC/ABAJI/0005	Yes	Yes	Sore throat Nausea Red eYes	0	1	0	0	0	0	1	0	0	0	1	0	0	0	0		Yes	No	Provider Assisted Testing		Yes	Yes	No	3	4	No	No	2	Likely	Male	32	1	Yes	Yes	No	2	Tertiary	RDT_Ag_Professional_Use
PHC	2022-11-02			ZRC/STARCOV19/2022/PHC/ABAJI				PHC/ABAJI/0006	Yes	Yes	Sore throat Nausea Red eYes Loss of smell Headache	0	1	0	0	0	0	1	0	0	0	1	0	1	1	0		Yes	No	Provider Assisted Testing		Yes	Yes	No	2	3	No	No	2	Likely	Female	19	1	Yes	Yes	No	0	Tertiary	RDT_Ag_Professional_Use
PHC	2022-11-09			ZRC/STARCOV19/2022/PHC/ABAJI				PHC/ABAJI/0007	Yes	Yes	Sore throat Tiredness	0	1	0	0	0	0	0	0	1	0	0	0	0	0	0		Yes	No	Provider Assisted Testing		Yes	Yes	No	3	3	No	No	3	Likely	Female	19	1	Yes	Yes	No	0	Tertiary	RDT_Ag_Professional_Use
PHC	2022-11-09			ZRC/STARCOV19/2022/PHC/ABAJI				PHC/ABAJI/0009	Yes	Yes	Sore throat Nausea	0	1	0	0	0	0	1	0	0	0	0	0	0	0	0		Yes	No	Provider Assisted Testing		Yes	Yes	No	2	3	No	No	3	Likely	Female	19	1	Yes	Yes	No	0	Tertiary	RDT_Ag_Professional_Use
PHC	2022-11-09			ZRC/STARCOV19/2022/PHC/ABAJI				PHC/ABAJI/0010	Yes	Yes	Vomiting Red eYes Headache Chest pains	0	0	0	0	0	1	0	0	0	1	1	0	0	1	0		Yes	No	Provider Assisted Testing		Yes	Yes	No	3	2	No	No	3	Likely	Female	42	1	Yes	Yes	No	1	Tertiary	RDT_Ag_Professional_Use
PHC	2022-11-09			ZRC/STARCOV19/2022/PHC/ABAJI				PHC/ABAJI/0011	Yes	Yes	Sore throat Cough Diarrhea Chest pains	0	1	0	1	0	0	0	1	0	1	0	0	0	0	0		Yes	No	Provider Assisted Testing		Yes	Yes	No	5	2	No	No	3	Likely	Female	25	1	Yes	Yes	No	0	Tertiary	RDT_Ag_Professional_Use
PHC	2022-11-09			ZRC/STARCOV19/2022/PHC/ABAJI				PHC/ABAJI/0012	Yes	Yes	Sore throat Nausea Loss of taste	0	1	0	0	0	0	1	0	0	0	0	1	0	0	0		Yes	No	Provider Assisted Testing		Yes	Yes	No	2	3	No	No	3	Likely	Female	40	1	Yes	Yes	No	2	Tertiary	RDT_Ag_Professional_Use
PHC	2022-11-09			ZRC/STARCOV19/2022/PHC/ABAJI				PHC/ABAJI/0013	Yes	Yes	Sore throat Cough Nausea Tiredness	0	1	0	1	0	0	1	0	1	0	0	0	0	0	0		Yes	No	Provider Assisted Testing		Yes	Yes	No	2	3	No	No	3	Likely	Female	19	4	Yes	Yes	No	0	Tertiary	RDT_Ag_Professional_Use
PHC	2022-11-09			ZRC/STARCOV19/2022/PHC/ABAJI				PHC/ABAJI/0014	Yes	Yes	Sore throat Chest pains	0	1	0	0	0	0	0	0	0	1	0	0	0	0	0		Yes	No	Provider Assisted Testing		Yes	Yes	No	2	5	No	No	3	Likely	Female	60	2	Yes	Yes	No	2	Primary	RDT_Ag_Professional_Use
PHC	2022-11-09			ZRC/STARCOV19/2022/PHC/ABAJI				PHC/ABAJI/0015	Yes	Yes	Sore throat Tiredness Headache	0	1	0	0	0	0	0	0	1	0	0	0	0	1	0		Yes	No	Provider Assisted Testing		Yes	Yes	No	2	5	No	No	3	Likely	Female	24	5	Yes	Yes	No	0	Tertiary	RDT_Ag_Professional_Use
PHC	2022-11-09			ZRC/STARCOV19/2022/PHC/ABAJI				PHC/ABAJI/0016	Yes	Yes	Runny Nose Tiredness	0	0	1	0	0	0	0	0	1	0	0	0	0	0	0		Yes	No	Provider Assisted Testing		Yes	Yes	No	2	5	No	No	3	Likely	Female	65	3	Yes	Yes	No	2	Primary	RDT_Ag_Professional_Use
PHC	2022-11-09			ZRC/STARCOV19/2022/PHC/ABAJI				PHC/ABAJI/0017	Yes	Yes	Sore throat Headache Loss of smell	0	1	0	0	0	0	0	0	0	0	0	0	1	1	0		Yes	No	Provider Assisted Testing		Yes	Yes	No	2	4	No	No	3	Likely	Female	70	2	Yes	Yes	No	3	None	RDT_Ag_Professional_Use
PHC	2022-11-16			ZRC/STARCOV19/2022/PHC/ABAJI				PHC/ABAJI/0018	Yes	Yes	Sore throat Cough Diarrhea Chest pains Headache	0	1	0	1	0	0	0	1	0	1	0	0	0	1	0		Yes	No	Provider Assisted Testing		Yes	Yes	No	2	4	No	No	3	Likely	Female	40	1	Yes	Yes	No	0	Secondary	RDT_Ag_Professional_Use
PHC	2022-11-16			ZRC/STARCOV19/2022/PHC/ABAJI				PHC/ABAJI/0019	Yes	Yes	Sore throat Chest pains Headache Loss of taste	0	1	0	0	0	0	0	0	0	1	0	1	0	1	0		Yes	No	Provider Assisted Testing		Yes	Yes	No	3	4	No	No	2	Likely	Male	23	6	Yes	Yes	No	0	Tertiary	RDT_Ag_Professional_Use
PHC	2022-11-16			ZRC/STARCOV19/2022/PHC/ABAJI				PHC/ABAJI/0020	Yes	Yes	Cough Headache Loss of taste	0	0	0	1	0	0	0	0	0	0	0	1	0	1	0		Yes	No	Provider Assisted Testing		Yes	Yes	No	2	5	No	No	2	Likely	Male	28	6	Yes	Yes	No	0	Tertiary	RDT_Ag_Professional_Use
PHC	2022-11-16			ZRC/STARCOV19/2022/PHC/ABAJI				PHC/ABAJI/0021	Yes	Yes	Headache Tiredness	0	0	0	0	0	0	0	0	1	0	0	0	0	1	0		Yes	No	Provider Assisted Testing		Yes	Yes	No	2	2	No	No	2	Likely	Female	23	2	Yes	Yes	No	0	Tertiary	RDT_Ag_Professional_Use
PHC	2022-11-16			ZRC/STARCOV19/2022/PHC/ABAJI				PHC/ABAJI/0022	Yes	Yes	Sore throat Cough Runny Nose	0	1	1	1	0	0	0	0	0	0	0	0	0	0	0		Yes	No	Provider Assisted Testing		Yes	Yes	No	2	4	No	No	2	Likely	Female	25	3	Yes	Yes	No	3	Tertiary	RDT_Ag_Professional_Use
PHC	2022-11-24			ZRC/STARCOV19/2022/PHC/ABAJI				PHC/ABAJI/0023	Yes	Yes	Sore throat Runny Nose Cough Tiredness	0	1	1	1	0	0	0	0	1	0	0	0	0	0	0		Yes	No	Provider Assisted Testing		Yes	Yes	No	2	5	No	No	2	Likely	Female	23	1	Yes	Yes	No	1	Tertiary	RDT_Ag_Professional_Use
PHC	2022-11-24			ZRC/STARCOV19/2022/PHC/ABAJI				PHC/ABAJI/0024	Yes	Yes	Sore throat Fever >38c (current or history of) Runny Nose Cough Tiredness	1	1	1	1	0	0	0	0	1	0	0	0	0	0	0		Yes	No	Provider Assisted Testing		Yes	Yes	No	2	3	No	No	4	Likely	Male	22	2	Yes	Yes	No	3	Secondary	RDT_Ag_Professional_Use
PHC	2022-11-24			ZRC/STARCOV19/2022/PHC/ABAJI				PHC/ABAJI/0025	Yes	Yes	Headache Loss of smell Cough Sore throat	0	1	0	1	0	0	0	0	0	0	0	0	1	1	0		Yes	No	Provider Assisted Testing		Yes	Yes	No	4	1	No	No	5	Likely	Female	19	2	Yes	Yes	No	1	Tertiary	RDT_Ag_Professional_Use
PHC	2022-11-24			ZRC/STARCOV19/2022/PHC/ABAJI				PHC/ABAJI/0026	Yes	Yes	Tiredness Headache Loss of smell	0	0	0	0	0	0	0	0	1	0	0	0	1	1	0		Yes	No	Provider Assisted Testing		Yes	Yes	No	2	2	No	No	1	Likely	Female	23	4	Yes	Yes	No	3	Tertiary	RDT_Ag_Professional_Use
PHC	2022-11-24			ZRC/STARCOV19/2022/PHC/ABAJI				PHC/ABAJI/0027	Yes	Yes	Headache Tiredness	0	0	0	0	0	0	0	0	1	0	0	0	0	1	0		Yes	No	Provider Assisted Testing		Yes	Yes	No	2	5	No	No	1	Likely	Female	20	5	Yes	Yes	No	2	Tertiary	RDT_Ag_Professional_Use
PHC	2022-11-29			ZRC/STARCOV19/2022/PHC/ABAJI				PHC/ABAJI/0028	Yes	Yes	Headache Loss of taste Tiredness Cough Sore throat	0	1	0	1	0	0	0	0	1	0	0	1	0	1	0		Yes	No	Provider Assisted Testing		Yes	Yes	No	2	4	No	No	1	Likely	Male	18	3	Yes	Yes	No	1	Tertiary	RDT_Ag_Professional_Use
PHC	2022-11-29			ZRC/STARCOV19/2022/PHC/ABAJI				PHC/ABAJI/0029	Yes	Yes	Fever >38c (current or history of) Sore throat Cough	1	1	0	1	0	0	0	0	0	0	0	0	0	0	0		Yes	No	Provider Assisted Testing		Yes	Yes	No	2	3	No	No	2	Likely	Female	18	7	Yes	Yes	No	3	Tertiary	RDT_Ag_Professional_Use
PHC	2022-11-29			ZRC/STARCOV19/2022/PHC/ABAJI				PHC/ABAJI/0030	Yes	Yes	Headache Tiredness	0	0	0	0	0	0	0	0	1	0	0	0	0	1	0		Yes	No	Provider Assisted Testing		Yes	Yes	No	3	3	No	No	2	Likely	Female	23	2	Yes	Yes	No	2	Tertiary	RDT_Ag_Professional_Use
PHC	2022-12-07			ZRC/STARCOV19/2022/PHC/ABAJI				PHC/ABAJI/0031	Yes	Yes	Cough Loss of smell Headache Runny Nose	0	0	1	1	0	0	0	0	0	0	0	0	1	1	0		Yes	No	Provider Assisted Testing		Yes	Yes	No	5	5	No	No	2	Likely	Male	40	1	Yes	Yes	No	4	Tertiary	RDT_Ag_Professional_Use
PHC	2022-12-07			ZRC/STARCOV19/2022/PHC/ABAJI				PHC/ABAJI/0032	Yes	Yes	Sore throat Cough Tiredness	0	1	0	1	0	0	0	0	1	0	0	0	0	0	0		Yes	No	Provider Assisted Testing		Yes	Yes	No	2	4	No	No	6	Likely	Female	35	2	No	Yes	No	3	Tertiary	RDT_Ag_Professional_Use
PHC	2022-12-07			ZRC/STARCOV19/2022/PHC/ABAJI				PHC/ABAJI/0033	Yes	Yes	Sore throat Fever >38c (current or history of) Tiredness Headache Cough	1	1	0	1	0	0	0	0	1	0	0	0	0	1	0		Yes	No	Provider Assisted Testing		Yes	Yes	No	2	5	No	No	1	Likely	Male	23	4	No	Yes	No	1	Tertiary	RDT_Ag_Professional_Use
PHC	2022-12-07			ZRC/STARCOV19/2022/PHC/ABAJI				PHC/ABAJI/0034	Yes	Yes	Sore throat Tiredness	0	1	0	0	0	0	0	0	1	0	0	0	0	0	0		Yes	No	Provider Assisted Testing		Yes	Yes	No	1	9	No	No	2	Likely	Female	44	2	Yes	Yes	No	2	Tertiary	RDT_Ag_Professional_Use
PHC	2022-12-07			ZRC/STARCOV19/2022/PHC/ABAJI				PHC/ABAJI/0035	Yes	Yes	Fever >38c (current or history of) Sore throat Runny Nose	1	1	1	0	0	0	0	0	0	0	0	0	0	0	0		Yes	No	Provider Assisted Testing		Yes	Yes	No	3	5	No	No	2	Likely	Male	32	1	No	Yes	No	3	Tertiary	RDT_Ag_Professional_Use
PHC	2022-12-07			ZRC/STARCOV19/2022/PHC/ABAJI				PHC/ABAJI/0036	Yes	Yes	Sore throat	0	1	0	0	0	0	0	0	0	0	0	0	0	0	0		Yes	No	Provider Assisted Testing		Yes	Yes	No	1	4	No	No	3	Likely	Male	28	3	Yes	Yes	No	1	Tertiary	RDT_Ag_Professional_Use
PHC	2022-12-07			ZRC/STARCOV19/2022/PHC/ABAJI				PHC/ABAJI/0037	Yes	Yes	Fever >38c (current or history of) Sore throat Runny Nose Cough	1	1	1	1	0	0	0	0	0	0	0	0	0	0	0		Yes	No	Provider Assisted Testing		Yes	Yes	No	3	3	No	No	2	Likely	Female	30	2	Yes	Yes	No	1	Tertiary	RDT_Ag_Professional_Use
PHC	2022-12-07			ZRC/STARCOV19/2022/PHC/ABAJI				PHC/ABAJI/0038	Yes	Yes	Sore throat Cough	0	1	0	1	0	0	0	0	0	0	0	0	0	0	0		Yes	No	Provider Assisted Testing		Yes	Yes	No	2	5	No	No	3	Likely	Male	37	1	Yes	Yes	No	2	Tertiary	RDT_Ag_Professional_Use
PHC	2022-12-14			ZRC/STARCOV19/2022/PHC/ABAJI				PHC/ABAJI/0039	Yes	Yes	Sore throat Cough	0	1	0	1	0	0	0	0	0	0	0	0	0	0	0		Yes	No	Provider Assisted Testing		Yes	Yes	No	2	3	No	No	2	Likely	Male	23	4	Yes	Yes	No	2	Tertiary	RDT_Ag_Professional_Use
PHC	2022-12-14			ZRC/STARCOV19/2022/PHC/ABAJI				PHC/ABAJI/0040	Yes	Yes	Sore throat Tiredness Headache	0	1	0	0	0	0	0	0	1	0	0	0	0	1	0		Yes	No	Provider Assisted Testing		Yes	Yes	No	2	3	No	No	3	Likely	Male	34	3	Yes	Yes	No	3	Tertiary	RDT_Ag_Professional_Use
PHC	2022-12-14			ZRC/STARCOV19/2022/PHC/ABAJI				PHC/ABAJI/0041	Yes	Yes	Cough Tiredness	0	0	0	1	0	0	0	0	1	0	0	0	0	0	0		Yes	No	Provider Assisted Testing		Yes	Yes	No	5	7	No	No	2	Likely	Female	19	2	Yes	Yes	No	2	Secondary	RDT_Ag_Professional_Use
PHC	2022-12-14			ZRC/STARCOV19/2022/PHC/ABAJI				PHC/ABAJI/0042	Yes	Yes	Fever >38c (current or history of) Headache Loss of taste Diarrhea	1	0	0	0	0	0	0	1	0	0	0	1	0	1	0		Yes	No	Provider Assisted Testing		Yes	Yes	No	6	5	No	No	2	Likely	Female	52	2	No	Yes	No	4	Tertiary	RDT_Ag_Professional_Use
PHC	2022-12-14			ZRC/STARCOV19/2022/PHC/ABAJI				PHC/ABAJI/0043	Yes	Yes	Fever >38c (current or history of) Cough	1	0	0	1	0	0	0	0	0	0	0	0	0	0	0		Yes	No	Provider Assisted Testing		Yes	Yes	No	3	8	No	No	1	Likely	Male	28	1	Yes	Yes	No	2	Tertiary	RDT_Ag_Professional_Use
PHC	2022-12-20			ZRC/STARCOV19/2022/PHC/ABAJI				PHC/ABAJI/0044	Yes	Yes	Loss of taste Loss of smell Headache	0	0	0	0	0	0	0	0	0	0	0	1	1	1	0		Yes	No	Provider Assisted Testing		Yes	Yes	No	5	7	No	No	1	Likely	Male	32	4	No	Yes	No	3	Tertiary	RDT_Ag_Professional_Use
PHC	2022-12-20			ZRC/STARCOV19/2022/PHC/ABAJI				PHC/ABAJI/0045	Yes	Yes	Fever >38c (current or history of) Sore throat Runny Nose Cough	1	1	1	1	0	0	0	0	0	0	0	0	0	0	0		Yes	No	Provider Assisted Testing		Yes	Yes	No	4	6	No	No	2	Likely	Male	32	3	No	Yes	No	2	Tertiary	RDT_Ag_Professional_Use
PHC	2022-12-20			ZRC/STARCOV19/2022/PHC/ABAJI				PHC/ABAJI/0046	Yes	Yes	Vomiting	0	0	0	0	0	1	0	0	0	0	0	0	0	0	0		Yes	No	Provider Assisted Testing		Yes	Yes	No	3	2	No	No	3	Likely	Female	29	2	Yes	Yes	No	3	Tertiary	RDT_Ag_Professional_Use
PHC	2022-12-20			ZRC/STARCOV19/2022/PHC/ABAJI				PHC/ABAJI/0047	Yes	Yes	Headache	0	0	0	0	0	0	0	0	0	0	0	0	0	1	0		Yes	No	Provider Assisted Testing		Yes	Yes	No	2	5	No	No	3	Likely	Male	42	1	Yes	Yes	No	2	Tertiary	RDT_Ag_Professional_Use
PHC	2023-01-05			ZRC/STARCOV19/2022/PHC/ABAJI				PHC/ABAJI/0048	Yes	Yes	Vomiting	0	0	0	0	0	1	0	0	0	0	0	0	0	0	0		Yes	No	Provider Assisted Testing		Yes	Yes	No	4	6	No	No	3	Likely	Male	36	3	No	Yes	No	3	Tertiary	RDT_Ag_Professional_Use
PHC	2023-01-05			ZRC/STARCOV19/2022/PHC/ABAJI				PHC/ABAJI/0049	Yes	Yes	Fever >38c (current or history of) Sore throat Runny Nose Cough	1	1	1	1	0	0	0	0	0	0	0	0	0	0	0		Yes	No	Provider Assisted Testing		Yes	Yes	Yes	3	3	No	No	3	Likely	Female	34	5	Yes	Yes	No	1	Tertiary	RDT_Ag_Professional_Use
PHC	2023-01-05			ZRC/STARCOV19/2022/PHC/ABAJI				PHC/ABAJI/0050	Yes	Yes	Sore throat Fever >38c (current or history of)	1	1	0	0	0	0	0	0	0	0	0	0	0	0	0		Yes	No	Provider Assisted Testing		Yes	Yes	Yes	2	2	Yes	Yes	3	Likely	Male	37	3	Yes	Yes	No	2	Tertiary	RDT_Ag_Professional_Use
PHC	2023-01-13			ZRC/STARCOV19/2022/PHC/ABAJI				PHC/ABAJI/0051	Yes	Yes	Fever >38c (current or history of) Cough Vomiting Tiredness	1	0	0	1	0	1	0	0	1	0	0	0	0	0	0		Yes	No	Provider Assisted Testing		Yes	Yes	Yes	4	3	No	No	3	Likely	Female	40	4	Yes	Yes	No	3	Tertiary	RDT_Ag_Professional_Use
PHC	2023-01-13			ZRC/STARCOV19/2022/PHC/ABAJI				PHC/ABAJI/0052	Yes	Yes	Fever >38c (current or history of) Sore throat Runny Nose Cough	1	1	1	1	0	0	0	0	0	0	0	0	0	0	0		Yes	No	Provider Assisted Testing		Yes	Yes	Yes	2	3	No	No	3	Likely	Female	29	4	Yes	Yes	No	3	Tertiary	RDT_Ag_Professional_Use
PHC	2023-01-13			ZRC/STARCOV19/2022/PHC/ABAJI				PHC/ABAJI/0053	Yes	Yes	Sore throat	0	1	0	0	0	0	0	0	0	0	0	0	0	0	0		Yes	No	Provider Assisted Testing		Yes	Yes	Yes	3	4	No	No	4	Likely	Female	24	2	No	Yes	No	1	Tertiary	RDT_Ag_Professional_Use
PHC	2023-01-13			ZRC/STARCOV19/2022/PHC/ABAJI				PHC/ABAJI/0054	Yes	Yes	Headache Chest pains	0	0	0	0	0	0	0	0	0	1	0	0	0	1	0		Yes	No	Provider Assisted Testing		Yes	Yes	Yes	5	5	No	No	3	Likely	Male	31	3	No	Yes	No	1	Tertiary	RDT_Ag_Professional_Use
PHC	2022-10-25			ZRC/STARCOV19/2022/PHC/ABAJI				PHC/ABAJI/0055	Yes	Yes	Cough Chest pains	0	0	0	1	0	0	0	0	0	1	0	0	0	0	0		Yes	No	Provider Assisted Testing		Yes	Yes	Yes	4	4	No	No	4	Likely	Female	33	5	No	Yes	No	2	Tertiary	RDT_Ag_Professional_Use
PHC	2023-01-17			ZRC/STARCOV19/2022/PHC/ABAJI				PHC/ABAJI/0056	Yes	Yes	Fever >38c (current or history of)	1	0	0	0	0	0	0	0	0	0	0	0	0	0	0		Yes	No	Provider Assisted Testing		Yes	Yes	Yes	3	5	No	No	2	Likely	Female	33	1	No	No	No	1	Tertiary	RDT_Ag_Professional_Use
PHC	2023-01-17			ZRC/STARCOV19/2022/PHC/ABAJI				PHC/ABAJI/0057	Yes	Yes	Runny nose Headache	0	0	1	0	0	0	0	0	0	0	0	0	0	1	0		Yes	No	Provider Assisted Testing		Yes	Yes	Yes	3	2	No	No	2	Likely	Female	29	3	No	No	No	0	Tertiary	RDT_Ag_Professional_Use
PHC	2023-01-17			ZRC/STARCOV19/2022/PHC/ABAJI				PHC/ABAJI/0058	Yes	Yes	Fever >38c (current or history of) Sore throat Tiredness Loss of taste	1	1	0	0	0	0	0	0	1	0	0	1	0	0	0		Yes	No	Provider Assisted Testing		Yes	Yes	No	5	2	No	No	2	Likely	Male	38	3	No	No	No	0	Tertiary	RDT_Ag_Professional_Use
PHC	2023-01-17			ZRC/STARCOV19/2022/PHC/ABAJI				PHC/ABAJI/0059	Yes	Yes	Headache	0	0	0	0	0	0	0	0	0	0	0	0	0	1	0		Yes	No	Provider Assisted Testing		Yes	Yes	No	1	5	No	No	2	Likely	Male	40	3	No	No	No	1	Tertiary	RDT_Ag_Professional_Use
PHC	2023-01-17			ZRC/STARCOV19/2022/PHC/ABAJI				PHC/ABAJI/0060	Yes	Yes	Fever >38c (current or history of) Tiredness	1	0	0	0	0	0	0	0	1	0	0	0	0	0	0		Yes	No	Provider Assisted Testing		Yes	Yes	No	4	2	No	No	2	Likely	Female	41	5	No	No	No	2	Tertiary	RDT_Ag_Professional_Use
PHC	2023-01-24			ZRC/STARCOV19/2022/PHC/ABAJI				PHC/ABAJI/0062	Yes	Yes	Sore throat Runny nose Cough Vomiting	0	1	1	1	0	1	0	0	0	0	0	0	0	0	0		Yes	No	Provider Assisted Testing		Yes	Yes	Yes	3	3	No	No		Likely	Female	33	4	Yes	Yes	No	2	Tertiary	RDT_Ag_Professional_Use
PHC	2023-01-24			ZRC/STARCOV19/2022/PHC/ABAJI				PHC/ABAJI/0063	Yes	Yes	Runny nose Cough Tiredness Headache	0	0	1	1	0	0	0	0	1	0	0	0	0	1	0		Yes	No	Provider Assisted Testing		Yes	Yes	Yes	1	3	No	No		Likely	Male	40	2	No	No	No	1	Tertiary	RDT_Ag_Professional_Use
PHC	2023-01-24			ZRC/STARCOV19/2022/PHC/ABAJI				PHC/ABAJI/0064	Yes	Yes	Fever >38c (current or history of) Headache	1	0	0	0	0	0	0	0	0	0	0	0	0	1	0		Yes	No	Provider Assisted Testing		Yes	Yes	Yes	5	2	No	No		Likely	Female	29	3	No	Yes	No	1	Tertiary	RDT_Ag_Professional_Use
PHC	2023-01-24			ZRC/STARCOV19/2022/PHC/ABAJI				PHC/ABAJI/0065	Yes	Yes	Headache Loss of taste Tiredness Cough	0	0	0	1	0	0	0	0	1	0	0	1	0	1	0		Yes	No	Provider Assisted Testing		Yes	Yes	Yes	4	3	No	No		Likely	Male	35	4	No	No	No	0	Tertiary	RDT_Ag_Professional_Use
PHC	2023-01-24			ZRC/STARCOV19/2022/PHC/ABAJI				PHC/ABAJI/0066	Yes	Yes	Headache Tiredness	0	0	0	0	0	0	0	0	1	0	0	0	0	1	0		Yes	No	Provider Assisted Testing		Yes	Yes	Yes	2	3	No	No		Likely	Female	32	2	Yes	No	No	0	Tertiary	RDT_Ag_Professional_Use
PHC	2023-02-01			ZRC/STARCOV19/2022/PHC/ABAJI				PHC/ABAJI/0067	Yes	Yes	Runny nose	0	0	1	0	0	0	0	0	0	0	0	0	0	0	0		Yes	No	Provider Assisted Testing		Yes	Yes	Yes	3	3	No	No		Likely	Male	31	4	No	No	No	2	Tertiary	RDT_Ag_Professional_Use
PHC	2023-02-01			ZRC/STARCOV19/2022/PHC/ABAJI				PHC/ABAJI/0068	Yes	Yes	Runny nose Headache	0	0	1	0	0	0	0	0	0	0	0	0	0	1	0		Yes	No	Provider Assisted Testing		Yes	Yes	Yes	2	5	No	No		Likely	Female	35	2	No	No	No	1	Tertiary	RDT_Ag_Professional_Use
PHC	2023-02-01			ZRC/STARCOV19/2022/PHC/ABAJI				PHC/ABAJI/0069	Yes	Yes	Headache	0	0	0	0	0	0	0	0	0	0	0	0	0	1	0		Yes	No	Provider Assisted Testing		Yes	Yes	Yes	5	3	No	No		Likely	Female	35	3	No	No	No	2	Tertiary	RDT_Ag_Professional_Use
PHC	2023-02-01			ZRC/STARCOV19/2022/PHC/ABAJI				PHC/ABAJI/0070	Yes	Yes	Runny nose Sore throat	0	1	1	0	0	0	0	0	0	0	0	0	0	0	0		Yes	No	Provider Assisted Testing		Yes	Yes	Yes	4	2	No	No		Likely	Male	30	4	No	No	No	3	Tertiary	RDT_Ag_Professional_Use
PHC	2023-02-06			ZRC/STARCOV19/2022/PHC/ABAJI				PHC/ABAJI/0071	Yes	Yes	Fever >38c (current or history of)	1	0	0	0	0	0	0	0	0	0	0	0	0	0	0		Yes	No	Provider Assisted Testing		Yes	Yes	No	2	3	No	No		Likely	Female	30	3	No	No	No	3	Tertiary	RDT_Ag_Professional_Use
PHC	2023-02-06			ZRC/STARCOV19/2022/PHC/ABAJI				PHC/ABAJI/0072	Yes	Yes	Headache Diarrhea Tiredness	0	0	0	0	0	0	0	1	1	0	0	0	0	1	0		Yes	No	Provider Assisted Testing		Yes	Yes	Yes	3	5	No	No		Likely	Male	39	4	No	No	No	1	Tertiary	RDT_Ag_Professional_Use
PHC	2023-02-14			ZRC/STARCOV19/2022/PHC/ABAJI				PHC/ABAJI/0073	Yes	Yes	Cough	0	0	0	1	0	0	0	0	0	0	0	0	0	0	0		Yes	No	Provider Assisted Testing		Yes	Yes	Yes	5	5	No	No		Likely	Female	29	2	No	No	No	1	Tertiary	RDT_Ag_Professional_Use
PHC	2023-02-14			ZRC/STARCOV19/2022/PHC/ABAJI				PHC/ABAJI/0074	Yes	Yes	Cough Headache	0	0	0	1	0	0	0	0	0	0	0	0	0	1	0		Yes	No	Provider Assisted Testing		Yes	Yes	Yes	3	5	No	No		Likely	Male	30	2	No	No	No	2	Tertiary	RDT_Ag_Professional_Use
PHC	2023-02-14			ZRC/STARCOV19/2022/PHC/ABAJI				PHC/ABAJI/0075	Yes	Yes	Runny nose Cough Tiredness	0	0	1	1	0	0	0	0	1	0	0	0	0	0	0		Yes	No	Provider Assisted Testing		Yes	Yes	Yes	3	5	No	No		Likely	Female	33	2	No	No	No	2	Tertiary	RDT_Ag_Professional_Use
PHC	2023-02-20			ZRC/STARCOV19/2022/PHC/ABAJI				PHC/ABAJI/0076	Yes	Yes	Fever >38c (current or history of) Sore throat Runny nose	1	1	1	0	0	0	0	0	0	0	0	0	0	0	0		Yes	No	Provider Assisted Testing		Yes	Yes	Yes	3	5	No	No		Likely	Female	33	3	No	No	No	1	Tertiary	RDT_Ag_Professional_Use
PHC	2023-02-20			ZRC/STARCOV19/2022/PHC/ABAJI				PHC/ABAJI/0077	Yes	Yes	Headache	0	0	0	0	0	0	0	0	0	0	0	0	0	1	0		Yes	No	Provider Assisted Testing		Yes	Yes	Yes	2	3	No	No		Likely	Female	30	2	No	No	No	1	Tertiary	RDT_Ag_Professional_Use
PHC	2023-02-20			ZRC/STARCOV19/2022/PHC/ABAJI				PHC/ABAJI/0078	Yes	Yes	Headache Tiredness	0	0	0	0	0	0	0	0	1	0	0	0	0	1	0		Yes	No	Provider Assisted Testing		Yes	Yes	No	1	3	No	No		Likely	Male	40	2	No	No	No	0	Tertiary	RDT_Ag_Professional_Use
PHC	2022-10-25			ZRC/STARCOV19/2022/PHC/KABUSA				PHC/KABUSA/0001	Yes	Yes	Runny Nose	0	0	1	0	0	0	0	0	0	0	0	0	0	0	0		Yes	No	Provider Assisted Testing		Yes	Yes	No	3	6	No	No	1	Unlikely	Male	36	3	Yes	Yes	No	0	Tertiary	RDT_Ag_Professional_Use
PHC	2022-10-25			ZRC/STARCOV19/2022/PHC/KABUSA				PHC/KABUSA/0002	Yes	Yes	Cough	0	0	0	1	0	0	0	0	0	0	0	0	0	0	0		Yes	No	Provider Assisted Testing		Yes	Yes	No	2	6	No	No	1	Unlikely	Female	46	14	Yes	Yes	No	1	Secondary	RDT_Ag_Professional_Use
PHC	2022-10-25			ZRC/STARCOV19/2022/PHC/KABUSA				PHC/KABUSA/0003	Yes	Yes	Others	0	0	0	0	0	0	0	0	0	0	0	0	0	0	1	Occasional headache	Yes	No	Provider Assisted Testing		Yes	No	No	2	5	No	No	1	Unlikely	Female	38	12	No	Yes	No	0	Primary	RDT_Ag_Professional_Use
PHC	2022-10-27			ZRC/STARCOV19/2022/PHC/KABUSA				PHC/KABUSA/0004	Yes	Yes	Tiredness	0	0	0	0	0	0	0	0	1	0	0	0	0	0	0		Yes	No	Provider Assisted Testing		Yes	Yes	No	2	5	No	No	1	Unlikely	Male	30	8	No	No	No	0	Secondary	RDT_Ag_Professional_Use
PHC	2022-10-31			ZRC/STARCOV19/2022/PHC/KABUSA				PHC/KABUSA/0006	Yes	Yes	Fever >38c (current or history of) Headache Tiredness	1	0	0	0	0	0	0	0	1	0	0	0	0	1	0		Yes	No	Provider Assisted Testing		Yes	No	No	2	5	No	No	1	Unlikely	Male	56	13	Yes	Yes	No	1	Primary	RDT_Ag_Professional_Use
PHC	2022-11-02			ZRC/STARCOV19/2022/PHC/KABUSA				PHC/KABUSA/0007	Yes	Yes	Fever >38c (current or history of) Cough Others	1	0	0	1	0	0	0	0	0	0	0	0	0	0	1	Cattarh	Yes	No	Provider Assisted Testing		Yes	Yes	No	2	4	No	No	1	Unlikely	Male	27	11	No	No	No	0	Secondary	RDT_Ag_Professional_Use
PHC	2022-11-07			ZRC/STARCOV19/2022/PHC/KABUSA				PHC/KABUSA/0008	Yes	Yes	Fever >38c (current or history of) Tiredness Headache Others	1	0	0	0	0	0	0	0	1	0	0	0	0	1	1	Weakness	Yes	No	Provider Assisted Testing		Yes	Yes	No	2	6	No	No	1	Unlikely	Male	74	11	No	No	No	3	Secondary	RDT_Ag_Professional_Use
PHC	2022-11-07			ZRC/STARCOV19/2022/PHC/KABUSA				PHC/KABUSA/0009	Yes	Yes	Fever >38c (current or history of) Headache	1	0	0	0	0	0	0	0	0	0	0	0	0	1	0		Yes	No	Provider Assisted Testing		Yes	Yes	Yes	2	4	No	No	1	Unlikely	Female	35	4	No	No	No	0	Secondary	RDT_Ag_Professional_Use
PHC	2022-11-07			ZRC/STARCOV19/2022/PHC/KABUSA				PHC/KABUSA/0012	Yes	Yes	Fever >38c (current or history of) Cough Tiredness Chest pains Headache Others	1	0	0	1	0	0	0	0	1	1	0	0	0	1	1	Cold	Yes	No	Provider Assisted Testing		Yes	Yes	No	2	4	No	No	1	Unlikely	Female	25	9	No	No	No	0	Secondary	RDT_Ag_Professional_Use
PHC	2022-11-07			ZRC/STARCOV19/2022/PHC/KABUSA				PHC/KABUSA/0014	Yes	Yes	Fever >38c (current or history of) Headache	1	0	0	0	0	0	0	0	0	0	0	0	0	1	0		Yes	No	Provider Assisted Testing		Yes	Yes	No	2	5	No	No	1	Unlikely	Male	41	3	No	No	No	0	Tertiary	RDT_Ag_Professional_Use
PHC	2022-11-08			ZRC/STARCOV19/2022/PHC/KABUSA				PHC/KABUSA/0015	Yes	Yes	Others	0	0	0	0	0	0	0	0	0	0	0	0	0	0	1	Weakness	Yes	No	Provider Assisted Testing		Yes	Yes	No	2	4	No	No	1	Unlikely	Male	35	4	No	No	No	0	Tertiary	RDT_Ag_Professional_Use
PHC	2022-11-09			ZRC/STARCOV19/2022/PHC/KABUSA				PHC/KABUSA/0016	Yes	Yes	Cough Others	0	0	0	1	0	0	0	0	0	0	0	0	0	0	1	Cattarh	Yes	No	Provider Assisted Testing		Yes	Yes	No	2	4	No	No	1	Unlikely	Female	40	22	No	No	No	0	Tertiary	RDT_Ag_Professional_Use
PHC	2022-11-10			ZRC/STARCOV19/2022/PHC/KABUSA				PHC/KABUSA/0017	Yes	Yes	Tiredness Others	0	0	0	0	0	0	0	0	1	0	0	0	0	0	1	Weakness	Yes	No	Provider Assisted Testing		Yes	Yes	Yes	2	4	No	No	1	Unlikely	Female	39	17	Yes	No	No	0	Secondary	RDT_Ag_Professional_Use
PHC	2022-11-15			ZRC/STARCOV19/2022/PHC/KABUSA				PHC/KABUSA/0018	Yes	Yes	Tiredness Headache	0	0	0	0	0	0	0	0	1	0	0	0	0	1	0		Yes	No	Provider Assisted Testing		Yes	No	No	2	8	No	No	1	Unlikely	Female	52	3	No	No	No	1	Primary	RDT_Ag_Professional_Use
PHC	2022-11-15			ZRC/STARCOV19/2022/PHC/KABUSA				PHC/KABUSA/0019	Yes	Yes	Tiredness Chest pains Others	0	0	0	0	0	0	0	0	1	1	0	0	0	0	1	Joint pains	Yes	No	Provider Assisted Testing		Yes	Yes	Yes	2	3	No	No	1	Unlikely	Male	30	6	Yes	Yes	No	0	Secondary	RDT_Ag_Professional_Use
PHC	2022-11-15			ZRC/STARCOV19/2022/PHC/KABUSA				PHC/KABUSA/0020	Yes	Yes	Fever >38c (current or history of) Cough Shortness of breath Chest pains Headache Others	1	0	0	1	1	0	0	0	0	1	0	0	0	1	1	Joints pain	Yes	No	Provider Assisted Testing		Yes	Yes	No	2	4	No	No	1	Unlikely	Female	30	5	No	No	No	0	Secondary	RDT_Ag_Professional_Use
PHC	2022-11-16			ZRC/STARCOV19/2022/PHC/KABUSA				PHC/KABUSA/0021	Yes	Yes	Headache Others	0	0	0	0	0	0	0	0	0	0	0	0	0	1	1	Cattarh	Yes	No	Provider Assisted Testing		Yes	Yes	No	2	5	No	No	1	Unlikely	Female	60	18	Yes	Yes	No	1	None	RDT_Ag_Professional_Use
PHC	2022-11-17			ZRC/STARCOV19/2022/PHC/KABUSA				PHC/KABUSA/0022	Yes	Yes	Headache Chest pains Others	0	0	0	0	0	0	0	0	0	1	0	0	0	1	1	Dizziness	Yes	No	Provider Assisted Testing		Yes	Yes	No	2	4	No	No	1	Unlikely	Female	32	11	No	No	No	0	Primary	RDT_Ag_Professional_Use
PHC	2022-12-08			ZRC/STARCOV19/2022/PHC/KABUSA				PHC/KABUSA/0023	Yes	Yes	Headache	0	0	0	0	0	0	0	0	0	0	0	0	0	1	0		Yes	No	Provider Assisted Testing		Yes	Yes	Yes	2	6	No	No	1	Unlikely	Female	31	3	Yes	Yes	No	0	Secondary	RDT_Ag_Professional_Use
PHC	2022-12-09			ZRC/STARCOV19/2022/PHC/KABUSA				PHC/KABUSA/0024	Yes	Yes	Fever >38c (current or history of) Headache	1	0	0	0	0	0	0	0	0	0	0	0	0	1	0		Yes	No	Provider Assisted Testing		Yes	No	No	2	3	No	No	1	Unlikely	Female	38	4	No	No	No	0	None	RDT_Ag_Professional_Use
PHC	2022-12-09			ZRC/STARCOV19/2022/PHC/KABUSA				PHC/KABUSA/0025	Yes	Yes	Fever >38c (current or history of) Cough Tiredness	1	0	0	1	0	0	0	0	1	0	0	0	0	0	0		Yes	No	Provider Assisted Testing		Yes	Yes	No	3	4	No	No	1	Unlikely	Male	34	4	No	No	No	0	Secondary	RDT_Ag_Professional_Use
PHC	2022-12-09			ZRC/STARCOV19/2022/PHC/KABUSA				PHC/KABUSA/0026	Yes	Yes	Cough Tiredness Headache	0	0	0	1	0	0	0	0	1	0	0	0	0	1	0		Yes	No	Provider Assisted Testing		Yes	Yes	Yes	2	3	No	No	2	Unlikely	Female	28	7	No	No	No	0	Secondary	RDT_Ag_Professional_Use
PHC	2022-12-09			ZRC/STARCOV19/2022/PHC/KABUSA				PHC/KABUSA/0027	Yes	Yes	Headache Cough	0	0	0	1	0	0	0	0	0	0	0	0	0	1	0		Yes	No	Provider Assisted Testing		Yes	Yes	No	3	6	No	No	1	Unlikely	Male	45	7	No	No	No	0	Secondary	RDT_Ag_Professional_Use
PHC	2022-12-09			ZRC/STARCOV19/2022/PHC/KABUSA				PHC/KABUSA/0028	Yes	Yes	Fever >38c (current or history of) Headache	1	0	0	0	0	0	0	0	0	0	0	0	0	1	0		Yes	No	Provider Assisted Testing		Yes	Yes	No	2	7	No	No	4	Likely	Female	32	5	No	No	No	0	Secondary	RDT_Ag_Professional_Use
PHC	2022-12-09			ZRC/STARCOV19/2022/PHC/KABUSA				PHC/KABUSA/0029	Yes	Yes	Fever >38c (current or history of) Tiredness Headache	1	0	0	0	0	0	0	0	1	0	0	0	0	1	0		Yes	No	Provider Assisted Testing		Yes	Yes	Yes	2	5	No	No	2	Unlikely	Female	28	8	No	No	No	0	Secondary	RDT_Ag_Professional_Use
PHC	2022-12-09			ZRC/STARCOV19/2022/PHC/KABUSA				PHC/KABUSA/0030	Yes	Yes	Cough Headache Tiredness	0	0	0	1	0	0	0	0	1	0	0	0	0	1	0		Yes	No	Provider Assisted Testing		Yes	Yes	Yes	2	5	No	No	1	Unlikely	Male	19	3	No	No	No	0	Secondary	RDT_Ag_Professional_Use
PHC	2022-12-12			ZRC/STARCOV19/2022/PHC/KABUSA				PHC/KABUSA/0031	Yes	Yes	Fever >38c (current or history of) Headache	1	0	0	0	0	0	0	0	0	0	0	0	0	1	0		Yes	No	Provider Assisted Testing		Yes	Yes	No	3	7	No	No	2	Neutral	Female	32	7	No	No	No	0	Secondary	RDT_Ag_Professional_Use
PHC	2022-12-12			ZRC/STARCOV19/2022/PHC/KABUSA				PHC/KABUSA/0032	Yes	Yes	Cough Tiredness Headache Chest pains	0	0	0	1	0	0	0	0	1	1	0	0	0	1	0		Yes	No	Provider Assisted Testing		Yes	Yes	No	2	6	No	No	3	Neutral	Male	29	3	No	No	No	0	Secondary	RDT_Ag_Professional_Use
PHC	2022-12-12			ZRC/STARCOV19/2022/PHC/KABUSA				PHC/KABUSA/0033	Yes	Yes	Fever >38c (current or history of) Headache	1	0	0	0	0	0	0	0	0	0	0	0	0	1	0		Yes	No	Provider Assisted Testing		Yes	Yes	No	2	2	No	No	1	Unlikely	Female	29	3	No	No	No	0	Secondary	RDT_Ag_Professional_Use
PHC	2022-12-12			ZRC/STARCOV19/2022/PHC/KABUSA				PHC/KABUSA/0034	Yes	Yes	Headache	0	0	0	0	0	0	0	0	0	0	0	0	0	1	0		Yes	No	Provider Assisted Testing		Yes	No	No	2	6	No	No	1	Unlikely	Female	43	7	No	No	No	0	Primary	RDT_Ag_Professional_Use
PHC	2022-12-13			ZRC/STARCOV19/2022/PHC/KABUSA				PHC/KABUSA/0035	Yes	Yes	Tiredness Headache	0	0	0	0	0	0	0	0	1	0	0	0	0	1	0		Yes	No	Provider Assisted Testing		Yes	Yes	No	3	7	No	No	2	Unlikely	Female	26	2	No	No	No	0	Secondary	RDT_Ag_Professional_Use
PHC	2022-12-13			ZRC/STARCOV19/2022/PHC/KABUSA				PHC/KABUSA/0036	Yes	Yes	Cough Fever >38c (current or history of) Tiredness Headache	1	0	0	1	0	0	0	0	1	0	0	0	0	1	0		Yes	No	Provider Assisted Testing		Yes	Yes	No	3	6	No	No	1	Neutral	Male	32	9	No	No	No	0	Secondary	RDT_Ag_Professional_Use
PHC	2022-12-13			ZRC/STARCOV19/2022/PHC/KABUSA				PHC/KABUSA/0037	Yes	Yes	Fever >38c (current or history of)	1	0	0	0	0	0	0	0	0	0	0	0	0	0	0		Yes	No	Provider Assisted Testing		Yes	Yes	No	2	8	No	No	2	Unlikely	Female	29	7	No	No	No	0	Secondary	RDT_Ag_Professional_Use
PHC	2022-12-13			ZRC/STARCOV19/2022/PHC/KABUSA				PHC/KABUSA/0038	Yes	Yes	Fever >38c (current or history of)	1	0	0	0	0	0	0	0	0	0	0	0	0	0	0		Yes	No	Provider Assisted Testing		Yes	Yes	No	1	5	No	No	1	Unlikely	Female	41	5	No	No	No	0	Secondary	RDT_Ag_Professional_Use
PHC	2022-12-14			ZRC/STARCOV19/2022/PHC/KABUSA				PHC/KABUSA/0039	Yes	Yes	Fever >38c (current or history of)	1	0	0	0	0	0	0	0	0	0	0	0	0	0	0		Yes	No	Provider Assisted Testing		Yes	Yes	No	2	8	No	No	1	Unlikely	Female	37	4	No	No	No	0	Tertiary	RDT_Ag_Professional_Use
PHC	2022-12-13			ZRC/STARCOV19/2022/PHC/KABUSA				PHC/KABUSA/0040	Yes	Yes	Headache Cough	0	0	0	1	0	0	0	0	0	0	0	0	0	1	0		Yes	No	Provider Assisted Testing		Yes	Yes	No	2	5	No	No	1	Very Unlikely	Female	23	7	No	No	No	0	Secondary	RDT_Ag_Professional_Use
PHC	2022-12-13			ZRC/STARCOV19/2022/PHC/KABUSA				PHC/KABUSA/0042	Yes	Yes	Headache	0	0	0	0	0	0	0	0	0	0	0	0	0	1	0		Yes	No	Provider Assisted Testing		Yes	Yes	No	2	1	No	No	1	Unlikely	Female	30	10	No	No	No	0	Secondary	RDT_Ag_Professional_Use
PHC	2022-12-13			ZRC/STARCOV19/2022/PHC/KABUSA				PHC/KABUSA/0043	Yes	Yes	Tiredness Fever >38c (current or history of) Headache	1	0	0	0	0	0	0	0	1	0	0	0	0	1	0		Yes	No	Provider Assisted Testing		Yes	Yes	No	2	4	No	No	1	Unlikely	Female	21	9	No	No	No	0	Secondary	RDT_Ag_Professional_Use
PHC	2022-12-14			ZRC/STARCOV19/2022/PHC/KABUSA				PHC/KABUSA/0044	Yes	Yes	Fever >38c (current or history of) Tiredness Headache	1	0	0	0	0	0	0	0	1	0	0	0	0	1	0		Yes	No	Provider Assisted Testing		Yes	Yes	Yes	1	1	No	No	1	Unlikely	Female	34	8	No	No	No	0	Secondary	RDT_Ag_Professional_Use
PHC	2022-12-14			ZRC/STARCOV19/2022/PHC/KABUSA				PHC/KABUSA/0045	Yes	Yes	Headache Tiredness	0	0	0	0	0	0	0	0	1	0	0	0	0	1	0		Yes	No	Provider Assisted Testing		Yes	Yes	No	2	6	No	No	1	Unlikely	Female	22	6	Yes	Yes	No	0	Secondary	RDT_Ag_Professional_Use
PHC	2022-12-14			ZRC/STARCOV19/2022/PHC/KABUSA				PHC/KABUSA/0047	Yes	Yes	Fever >38c (current or history of) Cough Vomiting Headache Tiredness	1	0	0	1	0	1	0	0	1	0	0	0	0	1	0		Yes	No	Provider Assisted Testing		Yes	Yes	No	2	2	No	No	4	Likely	Female	18	5	No	No	No	0	Secondary	RDT_Ag_Professional_Use
PHC	2022-12-15			ZRC/STARCOV19/2022/PHC/KABUSA				PHC/KABUSA/0048	Yes	Yes	Fever >38c (current or history of) Headache	1	0	0	0	0	0	0	0	0	0	0	0	0	1	0		Yes	No	Provider Assisted Testing		Yes	Yes	No	2	5	No	No	1	Unlikely	Female	28	3	No	No	No	0	Tertiary	RDT_Ag_Professional_Use
PHC	2022-12-15			ZRC/STARCOV19/2022/PHC/KABUSA				PHC/KABUSA/0050	Yes	Yes	Headache	0	0	0	0	0	0	0	0	0	0	0	0	0	1	0		Yes	No	Provider Assisted Testing		Yes	Yes	Yes	2	5	No	No	1	Unlikely	Female	40	3	No	No	No	0	Secondary	RDT_Ag_Professional_Use
PHC	2022-12-15			ZRC/STARCOV19/2022/PHC/KABUSA				PHC/KABUSA/0051	Yes	Yes	Fever >38c (current or history of) Tiredness	1	0	0	0	0	0	0	0	1	0	0	0	0	0	0		Yes	No	Provider Assisted Testing		Yes	Yes	No	2	5	No	No	1	Unlikely	Female	32	6	No	No	No	0	Tertiary	RDT_Ag_Professional_Use
PHC	2022-12-15			ZRC/STARCOV19/2022/PHC/KABUSA				PHC/KABUSA/0052	Yes	Yes	Fever >38c (current or history of) Headache	1	0	0	0	0	0	0	0	0	0	0	0	0	1	0		Yes	No	Provider Assisted Testing		Yes	Yes	No	1	6	No	No	2	Unlikely	Female	25	9	No	No	No	0	None	RDT_Ag_Professional_Use
PHC	2022-12-15			ZRC/STARCOV19/2022/PHC/KABUSA				PHC/KABUSA/0053	Yes	Yes	Fever >38c (current or history of) Headache	1	0	0	0	0	0	0	0	0	0	0	0	0	1	0		Yes	No	Provider Assisted Testing		Yes	Yes	No	2	5	No	No	2	Unlikely	Male	25	10	No	No	No	0	Secondary	RDT_Ag_Professional_Use
PHC	2022-12-15			ZRC/STARCOV19/2022/PHC/KABUSA				PHC/KABUSA/0054	Yes	Yes	Headache	0	0	0	0	0	0	0	0	0	0	0	0	0	1	0		Yes	No	Provider Assisted Testing		Yes	Yes	No	2	3	No	No	1	Unlikely	Female	32	12	No	No	No	0	Secondary	RDT_Ag_Professional_Use
PHC	2022-12-15			ZRC/STARCOV19/2022/PHC/KABUSA				PHC/KABUSA/0055	Yes	Yes	Fever >38c (current or history of) Cough Headache	1	0	0	1	0	0	0	0	0	0	0	0	0	1	0		Yes	No	Provider Assisted Testing		Yes	Yes	No	2	1	No	No	3	Neutral	Female	32	2	No	No	No	0	Secondary	RDT_Ag_Professional_Use
PHC	2022-12-16			ZRC/STARCOV19/2022/PHC/KABUSA				PHC/KABUSA/0056	Yes	Yes	Fever >38c (current or history of) Tiredness	1	0	0	0	0	0	0	0	1	0	0	0	0	0	0		Yes	No	Provider Assisted Testing		Yes	Yes	No	2	4	No	No	1	Very Unlikely	Female	29	3	No	No	No	0	Primary	RDT_Ag_Professional_Use
PHC	2022-12-19			ZRC/STARCOV19/2022/PHC/KABUSA				PHC/KABUSA/0057	Yes	Yes	Vomiting Fever >38c (current or history of) Headache	1	0	0	0	0	1	0	0	0	0	0	0	0	1	0		Yes	No	Provider Assisted Testing		Yes	Yes	No	2	7	No	No	4	Likely	Female	30	7	No	No	No	0	Tertiary	RDT_Ag_Professional_Use
PHC	2022-12-19			ZRC/STARCOV19/2022/PHC/KABUSA				PHC/KABUSA/0059	Yes	Yes	Fever >38c (current or history of) Cough Headache	1	0	0	1	0	0	0	0	0	0	0	0	0	1	0		Yes	No	Provider Assisted Testing		Yes	Yes	No	2	8	No	No	2	Likely	Female	38	4	No	No	No	0	Secondary	RDT_Ag_Professional_Use
PHC	2022-12-19			ZRC/STARCOV19/2022/PHC/KABUSA				PHC/KABUSA/0060	Yes	Yes	Cough Others	0	0	0	1	0	0	0	0	0	0	0	0	0	0	1	Weight loss	Yes	No	Provider Assisted Testing		Yes	Yes	No	2	5	No	No	2	Unlikely	Female	40	7	No	No	No	0	Secondary	RDT_Ag_Professional_Use
PHC	2022-12-19			ZRC/STARCOV19/2022/PHC/KABUSA				PHC/KABUSA/0061	Yes	Yes	Headache Cough Tiredness Others	0	0	0	1	0	0	0	0	1	0	0	0	0	1	1	Dizziness	Yes	No	Provider Assisted Testing		Yes	Yes	No	2	6	No	No	2	Unlikely	Female	55	4	No	No	No	1	Primary	RDT_Ag_Professional_Use
PHC	2022-12-19			ZRC/STARCOV19/2022/PHC/KABUSA				PHC/KABUSA/0062	Yes	Yes	Fever >38c (current or history of) Headache Cough Tiredness	1	0	0	1	0	0	0	0	1	0	0	0	0	1	0		Yes	No	Provider Assisted Testing		Yes	Yes	No	2	5	No	No	3	Unlikely	Female	21	4	Yes	No	No	0	Tertiary	RDT_Ag_Professional_Use
PHC	2022-12-19			ZRC/STARCOV19/2022/PHC/KABUSA				PHC/KABUSA/0063	Yes	Yes	Cough Shortness of breath Headache	0	0	0	1	1	0	0	0	0	0	0	0	0	1	0		Yes	No	Provider Assisted Testing		Yes	Yes	No	2	4	No	No	3	Likely	Female	38	8	No	No	No	0	Secondary	RDT_Ag_Professional_Use
PHC	2022-12-20			ZRC/STARCOV19/2022/PHC/KABUSA				PHC/KABUSA/0064	Yes	Yes	Headache	0	0	0	0	0	0	0	0	0	0	0	0	0	1	0		Yes	No	Provider Assisted Testing		Yes	Yes	No	2	5	No	No	2	Unlikely	Female	20	17	No	No	No	0	Secondary	RDT_Ag_Professional_Use
PHC	2022-12-20			ZRC/STARCOV19/2022/PHC/KABUSA				PHC/KABUSA/0065	Yes	Yes	Cough Diarrhea Others	0	0	0	1	0	0	0	1	0	0	0	0	0	0	1	Cattarh	Yes	No	Provider Assisted Testing		Yes	Yes	No	6	6	No	No	2	Very Unlikely	Female	23	12	Yes	Yes	No	0	Secondary	RDT_Ag_Professional_Use
PHC	2022-12-20			ZRC/STARCOV19/2022/PHC/KABUSA				PHC/KABUSA/0066	Yes	Yes	Headache Fever >38c (current or history of)	1	0	0	0	0	0	0	0	0	0	0	0	0	1	0		Yes	No	Provider Assisted Testing		Yes	Yes	No	2	5	No	No	1	Very Unlikely	Male	25	13	No	No	No	0	Secondary	RDT_Ag_Professional_Use
PHC	2022-12-21			ZRC/STARCOV19/2022/PHC/KABUSA				PHC/KABUSA/0067	Yes	Yes	Fever >38c (current or history of) Headache	1	0	0	0	0	0	0	0	0	0	0	0	0	1	0		Yes	No	Provider Assisted Testing		Yes	Yes	No	2	4	No	No	1	Unlikely	Female	45	4	No	No	No	0	Secondary	RDT_Ag_Professional_Use
PHC	2022-12-22			ZRC/STARCOV19/2022/PHC/KABUSA				PHC/KABUSA/0068	Yes	Yes	Fever >38c (current or history of) Others	1	0	0	0	0	0	0	0	0	0	0	0	0	0	1	Cattarh	Yes	No	Provider Assisted Testing		Yes	Yes	No	2	3	No	No	1	Very Unlikely	Female	45	9	Yes	Yes	No	0	Tertiary	RDT_Ag_Professional_Use
PHC	2022-12-22			ZRC/STARCOV19/2022/PHC/KABUSA				PHC/KABUSA/0069	Yes	Yes	Fever >38c (current or history of) Cough Headache	1	0	0	1	0	0	0	0	0	0	0	0	0	1	0		Yes	No	Provider Assisted Testing		Yes	Yes	No	3	6	No	No	3	Unlikely	Male	30	7	Yes	No	No	0	Tertiary	RDT_Ag_Professional_Use
PHC	2022-12-23			ZRC/STARCOV19/2022/PHC/KABUSA				PHC/KABUSA/0070	Yes	Yes	Cough Headache Others	0	0	0	1	0	0	0	0	0	0	0	0	0	1	1	Cattarh	Yes	No	Provider Assisted Testing		Yes	Yes	Yes	5	5	No	No	2	Likely	Male	24	10	No	Yes	Yes	0	Tertiary	RDT_Ag_Professional_Use
PHC	2022-12-27			ZRC/STARCOV19/2022/PHC/KABUSA				PHC/KABUSA/0071	Yes	Yes	Fever >38c (current or history of) Cough Loss of taste Headache	1	0	0	1	0	0	0	0	0	0	0	1	0	1	0		Yes	No	Provider Assisted Testing		Yes	Yes	Yes	2	4	No	No	1	Unlikely	Male	27	9	No	No	No	0	Secondary	RDT_Ag_Professional_Use
PHC	2022-12-28			ZRC/STARCOV19/2022/PHC/KABUSA				PHC/KABUSA/0072	Yes	Yes	Sore throat Fever >38c (current or history of) Headache Others	1	1	0	0	0	0	0	0	0	0	0	0	0	1	1	Cold	Yes	No	Provider Assisted Testing		Yes	Yes	No	2	7	No	No	2	Likely	Female	40	8	No	No	No	0	Secondary	RDT_Ag_Professional_Use
PHC	2022-12-28			ZRC/STARCOV19/2022/PHC/KABUSA				PHC/KABUSA/0073	Yes	Yes	Others	0	0	0	0	0	0	0	0	0	0	0	0	0	0	1	Running temperature	Yes	No	Provider Assisted Testing		Yes	Yes	No	2	2	No	No	1	Unlikely	Male	28	7	No	No	No	0	Secondary	RDT_Ag_Professional_Use
PHC	2022-12-29			ZRC/STARCOV19/2022/PHC/KABUSA				PHC/KABUSA/0074	Yes	Yes	Fever >38c (current or history of) Headache	1	0	0	0	0	0	0	0	0	0	0	0	0	1	0		Yes	No	Provider Assisted Testing		Yes	Yes	No	2	5	No	No	2	Unlikely	Female	26	8	No	No	No	0	Secondary	RDT_Ag_Professional_Use
PHC	2022-12-29			ZRC/STARCOV19/2022/PHC/KABUSA				PHC/KABUSA/0075	Yes	Yes	Sore throat Headache Others Tiredness	0	1	0	0	0	0	0	0	1	0	0	0	0	1	1	Joint pains	Yes	No	Provider Assisted Testing		Yes	Yes	No	2	6	No	No	3	Unlikely	Female	44	0	Yes	No	No	0	Secondary	RDT_Ag_Professional_Use
PHC	2022-12-29			ZRC/STARCOV19/2022/PHC/KABUSA				PHC/KABUSA/0076	Yes	Yes	Fever >38c (current or history of) Shortness of breath Chest pains	1	0	0	0	1	0	0	0	0	1	0	0	0	0	0		Yes	No	Provider Assisted Testing		Yes	No	No	2	4	No	No	3	Likely	Female	29	4	No	No	No	0	Primary	RDT_Ag_Professional_Use
PHC	2022-12-29			ZRC/STARCOV19/2022/PHC/KABUSA				PHC/KABUSA/0077	Yes	Yes	Fever >38c (current or history of) Headache	1	0	0	0	0	0	0	0	0	0	0	0	0	1	0		Yes	No	Provider Assisted Testing		Yes	No	No	2	5	No	No	2	Unlikely	Female	60	9	No	No	No	1	Primary	RDT_Ag_Professional_Use
PHC	2022-12-30			ZRC/STARCOV19/2022/PHC/KABUSA				PHC/KABUSA/0078	Yes	Yes	Fever >38c (current or history of) Cough Tiredness Headache	1	0	0	1	0	0	0	0	1	0	0	0	0	1	0		Yes	No	Provider Assisted Testing		Yes	Yes	No	2	3	No	No	2	Unlikely	Female	18	10	No	No	No	0	Primary	RDT_Ag_Professional_Use
PHC	2022-12-30			ZRC/STARCOV19/2022/PHC/KABUSA				PHC/KABUSA/0079	Yes	Yes	Fever >38c (current or history of) Cough Tiredness Chest pains Headache	1	0	0	1	0	0	0	0	1	1	0	0	0	1	0		Yes	No	Provider Assisted Testing		Yes	No	No	2	3	No	No	4	Likely	Male	42	8	No	No	No	0	Primary	RDT_Ag_Professional_Use
PHC	2022-12-30			ZRC/STARCOV19/2022/PHC/KABUSA				PHC/KABUSA/0080	Yes	Yes	Fever >38c (current or history of)	1	0	0	0	0	0	0	0	0	0	0	0	0	0	0		Yes	No	Provider Assisted Testing		Yes	Yes	No	2	8	No	No	2	Unlikely	Female	26	5	No	No	No	0	Tertiary	RDT_Ag_Professional_Use
PHC	2022-12-30			ZRC/STARCOV19/2022/PHC/KABUSA				PHC/KABUSA/0081	Yes	Yes	Headache	0	0	0	0	0	0	0	0	0	0	0	0	0	1	0		Yes	No	Provider Assisted Testing		Yes	Yes	No	3	3	No	No	1	Unlikely	Female	32	4	No	No	No	0	Secondary	RDT_Ag_Professional_Use
PHC	2022-12-30			ZRC/STARCOV19/2022/PHC/KABUSA				PHC/KABUSA/0082	Yes	Yes	Headache	0	0	0	0	0	0	0	0	0	0	0	0	0	1	0		Yes	No	Provider Assisted Testing		Yes	Yes	No	2	5	Yes	Yes	1	Unlikely	Female	39	8	Yes	Yes	No	0	Tertiary	RDT_Ag_Professional_Use
PHC	2022-12-30			ZRC/STARCOV19/2022/PHC/KABUSA				PHC/KABUSA/0083	Yes	Yes	Fever >38c (current or history of) Headache	1	0	0	0	0	0	0	0	0	0	0	0	0	1	0		Yes	No	Provider Assisted Testing		Yes	Yes	No	2	6	No	No	1	Unlikely	Female	32	6	No	No	No	0	Tertiary	RDT_Ag_Professional_Use
PHC	2022-12-30			ZRC/STARCOV19/2022/PHC/KABUSA				PHC/KABUSA/0084	Yes	Yes	Headache	0	0	0	0	0	0	0	0	0	0	0	0	0	1	0		Yes	No	Provider Assisted Testing		Yes	Yes	No	3	7	No	No	1	Very Unlikely	Female	29	9	No	No	No	0	Secondary	RDT_Ag_Professional_Use
PHC	2022-12-30			ZRC/STARCOV19/2022/PHC/KABUSA				PHC/KABUSA/0085	Yes	Yes	Fever >38c (current or history of) Cough Headache Others	1	0	0	1	0	0	0	0	0	0	0	0	0	1	1	Cattarh	Yes	No	Provider Assisted Testing		Yes	Yes	No	2	3	No	No	1	Unlikely	Female	21	3	No	Yes	No	0	Tertiary	RDT_Ag_Professional_Use
PHC	2022-12-30			ZRC/STARCOV19/2022/PHC/KABUSA				PHC/KABUSA/0086	Yes	Yes	Fever >38c (current or history of) Cough	1	0	0	1	0	0	0	0	0	0	0	0	0	0	0		Yes	No	Provider Assisted Testing		Yes	Yes	No	3	5	No	No	1	Unlikely	Female	25	4	No	Yes	No	0	Tertiary	RDT_Ag_Professional_Use
PHC	2023-01-02			ZRC/STARCOV19/2022/PHC/KABUSA				PHC/KABUSA/0087	Yes	Yes	Fever >38c (current or history of) Cough	1	0	0	1	0	0	0	0	0	0	0	0	0	0	0		Yes	No	Provider Assisted Testing		Yes	Yes	Yes	3	4	No	No	1	Unlikely	Female	24	3	No	No	No	0	Tertiary	RDT_Ag_Professional_Use
PHC	2023-01-03			ZRC/STARCOV19/2022/PHC/KABUSA				PHC/KABUSA/0088	Yes	Yes	Tiredness Cough	0	0	0	1	0	0	0	0	1	0	0	0	0	0	0		Yes	No	Provider Assisted Testing		Yes	Yes	No	2	8	No	No	1	Unlikely	Female	33	6	No	No	No	0	Secondary	RDT_Ag_Professional_Use
PHC	2023-01-03			ZRC/STARCOV19/2022/PHC/KABUSA				PHC/KABUSA/0089	Yes	Yes	Tiredness	0	0	0	0	0	0	0	0	1	0	0	0	0	0	0		Yes	No	Provider Assisted Testing		Yes	Yes	No	3	4	Yes	Yes	1	Unlikely	Male	35	7	No	No	No	0	Secondary	RDT_Ag_Professional_Use
PHC	2023-01-03			ZRC/STARCOV19/2022/PHC/KABUSA				PHC/KABUSA/0090	Yes	Yes	Fever >38c (current or history of) Headache Chest pains Tiredness	1	0	0	0	0	0	0	0	1	1	0	0	0	1	0		Yes	No	Provider Assisted Testing		Yes	Yes	No	2	7	No	No	1	Unlikely	Female	30	5	No	No	No	0	Secondary	RDT_Ag_Professional_Use
PHC	2023-01-04			ZRC/STARCOV19/2022/PHC/KABUSA				PHC/KABUSA/0091	Yes	Yes	Fever >38c (current or history of) Vomiting Headache	1	0	0	0	0	1	0	0	0	0	0	0	0	1	0		Yes	No	Provider Assisted Testing		Yes	Yes	No	2	4	No	No	1	Unlikely	Female	29	3	No	No	No	0	Secondary	RDT_Ag_Professional_Use
PHC	2023-01-04			ZRC/STARCOV19/2022/PHC/KABUSA				PHC/KABUSA/0092	Yes	Yes	Fever >38c (current or history of) Headache	1	0	0	0	0	0	0	0	0	0	0	0	0	1	0		Yes	No	Provider Assisted Testing		Yes	Yes	No	2	5	No	No	1	Unlikely	Female	27	3	No	No	No	0	Secondary	RDT_Ag_Professional_Use
PHC	2023-01-04			ZRC/STARCOV19/2022/PHC/KABUSA				PHC/KABUSA/0093	Yes	Yes	Fever >38c (current or history of) Headache Chest pains Tiredness	1	0	0	0	0	0	0	0	1	1	0	0	0	1	0		Yes	No	Provider Assisted Testing		Yes	Yes	No	2	7	No	Yes	1	Unlikely	Female	35	8	No	Yes	No	0	Secondary	RDT_Ag_Professional_Use
PHC	2023-01-04			ZRC/STARCOV19/2022/PHC/KABUSA				PHC/KABUSA/0094	Yes	Yes	Fever >38c (current or history of) Headache	1	0	0	0	0	0	0	0	0	0	0	0	0	1	0		Yes	No	Provider Assisted Testing		Yes	Yes	No	2	5	No	No	1	Unlikely	Female	28	7	No	No	No	0	Tertiary	RDT_Ag_Professional_Use
PHC	2023-01-04			ZRC/STARCOV19/2022/PHC/KABUSA				PHC/KABUSA/0095	Yes	Yes	Cough	0	0	0	1	0	0	0	0	0	0	0	0	0	0	0		Yes	No	Provider Assisted Testing		Yes	Yes	No	1	6	No	No		Unlikely	Female	52	9	No	No	No	1	Primary	RDT_Ag_Professional_Use
PHC	2023-01-04			ZRC/STARCOV19/2022/PHC/KABUSA				PHC/KABUSA/0096	Yes	Yes	Fever >38c (current or history of) Headache	1	0	0	0	0	0	0	0	0	0	0	0	0	1	0		Yes	No	Provider Assisted Testing		Yes	Yes	Yes	2	3	No	No	1	Unlikely	Female	24	7	No	No	No	0	Secondary	RDT_Ag_Professional_Use
PHC	2023-01-04			ZRC/STARCOV19/2022/PHC/KABUSA				PHC/KABUSA/0097	Yes	Yes	Fever >38c (current or history of) Sore throat Runny Nose Cough Shortness of breath	1	1	1	1	1	0	0	0	0	0	0	0	0	0	0		Yes	No	Provider Assisted Testing		Yes	Yes	No	2	8	No	No	1	Unlikely	Female	32	11	No	Yes	No	0	Primary	RDT_Ag_Professional_Use
PHC	2023-01-04			ZRC/STARCOV19/2022/PHC/KABUSA				PHC/KABUSA/0098	Yes	Yes	Fever >38c (current or history of) Headache	1	0	0	0	0	0	0	0	0	0	0	0	0	1	0		Yes	No	Provider Assisted Testing		Yes	Yes	No	2	4	No	No	1	Unlikely	Female	40	9	No	No	No	0	Primary	RDT_Ag_Professional_Use
PHC	2023-01-06			ZRC/STARCOV19/2022/PHC/KABUSA				PHC/KABUSA/0099	Yes	Yes	Tiredness Headache Loss of taste Vomiting Others	0	0	0	0	0	1	0	0	1	0	0	1	0	1	1	Cold	Yes	No	Provider Assisted Testing		Yes	Yes	No	2	5	No	No	1	Unlikely	Female	23	5	No	No	No	0	Secondary	RDT_Ag_Professional_Use
PHC	2023-01-06			ZRC/STARCOV19/2022/PHC/KABUSA				PHC/KABUSA/0100	Yes	Yes	Fever >38c (current or history of) Headache	1	0	0	0	0	0	0	0	0	0	0	0	0	1	0		Yes	No	Provider Assisted Testing		Yes	Yes	No	2	5	No	No	1	Unlikely	Female	18	3	No	No	No	0	Secondary	RDT_Ag_Professional_Use
PHC	2023-01-06			ZRC/STARCOV19/2022/PHC/KABUSA				PHC/KABUSA/0101	Yes	Yes	Runny Nose Nausea Headache	0	0	1	0	0	0	1	0	0	0	0	0	0	1	0		Yes	No	Provider Assisted Testing		Yes	Yes	No	2	6	No	No	1	Unlikely	Female	39	1	No	No	No	0	Secondary	RDT_Ag_Professional_Use
PHC	2023-01-09			ZRC/STARCOV19/2022/PHC/KABUSA				PHC/KABUSA/0102	Yes	Yes	Fever >38c (current or history of) Cough Tiredness Headache	1	0	0	1	0	0	0	0	1	0	0	0	0	1	0		Yes	No	Provider Assisted Testing		Yes	Yes	No	2	4	No	No	3	Unlikely	Male	63	5	No	No	No	2	Secondary	RDT_Ag_Professional_Use
PHC	2023-01-06			ZRC/STARCOV19/2022/PHC/KABUSA				PHC/KABUSA/0103	Yes	Yes	Chest pains Tiredness Fever >38c (current or history of) Headache	1	0	0	0	0	0	0	0	1	1	0	0	0	1	0		Yes	No	Provider Assisted Testing		Yes	Yes	No	2	7	No	No	1	Unlikely	Female	44	8	No	No	No	0	Secondary	RDT_Ag_Professional_Use
PHC	2023-01-10			ZRC/STARCOV19/2022/PHC/KABUSA				PHC/KABUSA/0104	Yes	Yes	Fever >38c (current or history of) Tiredness Loss of taste Headache	1	0	0	0	0	0	0	0	1	0	0	1	0	1	0		Yes	No	Provider Assisted Testing		Yes	Yes	No	2	5	No	No	2	Unlikely	Female	38	5	No	No	No	0	Secondary	RDT_Ag_Professional_Use
PHC	2023-01-09			ZRC/STARCOV19/2022/PHC/KABUSA				PHC/KABUSA/0105	Yes	Yes	Fever >38c (current or history of) Tiredness Headache Others	1	0	0	0	0	0	0	0	1	0	0	0	0	1	1	Cattarh	Yes	No	Provider Assisted Testing		Yes	Yes	No	2	5	No	No	3	Likely	Female	24	1	No	No	No	0	Secondary	RDT_Ag_Professional_Use
PHC	2023-01-10			ZRC/STARCOV19/2022/PHC/KABUSA				PHC/KABUSA/0106	Yes	Yes	Fever >38c (current or history of) Cough Shortness of breath Tiredness Chest pains Headache	1	0	0	1	1	0	0	0	1	1	0	0	0	1	0		Yes	No	Provider Assisted Testing		Yes	Yes	No	2	5	No	No	1	Unlikely	Male	40	4	No	No	No	0	Secondary	RDT_Ag_Professional_Use
PHC	2023-01-27			ZRC/STARCOV19/2022/PHC/KABUSA				PHC/KABUSA/0107	Yes	Yes	Fever >38c (current or history of) Headache	1	0	0	0	0	0	0	0	0	0	0	0	0	1	0		Yes	No	Provider Assisted Testing		Yes	Yes	Yes	2	9	No	No	2	Unlikely	Female	28	6	No	No	No	0	Secondary	RDT_Ag_Professional_Use
PHC	2023-01-16			ZRC/STARCOV19/2022/PHC/KABUSA				PHC/KABUSA/0108	Yes	Yes	Cough Tiredness	0	0	0	1	0	0	0	0	1	0	0	0	0	0	0		Yes	No	Provider Assisted Testing		Yes	Yes	No	2	5	No	No	1	Unlikely	Female	39	7	No	No	No	0	Primary	RDT_Ag_Professional_Use
PHC	2023-01-16			ZRC/STARCOV19/2022/PHC/KABUSA				PHC/KABUSA/0109	Yes	Yes	Fever >38c (current or history of) Sore throat	1	1	0	0	0	0	0	0	0	0	0	0	0	0	0		Yes	No	Provider Assisted Testing		Yes	Yes	No	2	3	No	No	1	Unlikely	Female	35	4	No	No	No	0	Secondary	RDT_Ag_Professional_Use
PHC	2023-01-18			ZRC/STARCOV19/2022/PHC/KABUSA				PHC/KABUSA/0110	Yes	Yes	Fever >38c (current or history of) Headache Loss of taste	1	0	0	0	0	0	0	0	0	0	0	1	0	1	0		Yes	No	Provider Assisted Testing		Yes	Yes	No	2	2	No	No	2	Unlikely	Female	28	7	No	No	No	0	Tertiary	RDT_Ag_Professional_Use
PHC	2023-01-24			ZRC/STARCOV19/2022/PHC/KABUSA				PHC/KABUSA/0111	Yes	Yes	Sore throat Chest pains Headache	0	1	0	0	0	0	0	0	0	1	0	0	0	1	0		Yes	No	Provider Assisted Testing		Yes	Yes	No	2	4	No	No	1	Very Unlikely	Female	30	4	No	No	No	0	Secondary	RDT_Ag_Professional_Use
PHC	2023-01-30			ZRC/STARCOV19/2022/PHC/KABUSA				PHC/KABUSA/0112	Yes	Yes	Cough Headache Shortness of breath	0	0	0	1	1	0	0	0	0	0	0	0	0	1	0		Yes	No	Provider Assisted Testing		Yes	Yes	No	2	4	No	No	1	Unlikely	Female	29	3	No	No	No	0	Secondary	RDT_Ag_Professional_Use
PHC	2023-01-24			ZRC/STARCOV19/2022/PHC/KABUSA				PHC/KABUSA/0114	Yes	Yes	Fever >38c (current or history of) Tiredness Runny Nose	1	0	1	0	0	0	0	0	1	0	0	0	0	0	0		Yes	No	Provider Assisted Testing		Yes	Yes	No	2	2	No	No	2	Very Unlikely	Female	23	20	No	No	No	0	Secondary	RDT_Ag_Professional_Use
PHC	2023-01-25			ZRC/STARCOV19/2022/PHC/KABUSA				PHC/KABUSA/0117	Yes	Yes	Loss of taste Tiredness Others	0	0	0	0	0	0	0	0	1	0	0	1	0	0	1	Cattarh	Yes	No	Provider Assisted Testing		Yes	Yes	No	3	6	No	No	2	Unlikely	Female	26	9	No	No	No	0	Secondary	RDT_Ag_Professional_Use
PHC	2023-01-25			ZRC/STARCOV19/2022/PHC/KABUSA				PHC/KABUSA/0118	Yes	Yes	Fever >38c (current or history of) Shortness of breath Headache	1	0	0	0	1	0	0	0	0	0	0	0	0	1	0		Yes	No	Provider Assisted Testing		Yes	Yes	No	2	5	No	No	1	Unlikely	Female	20	5	No	No	No	0	Secondary	RDT_Ag_Professional_Use
PHC	2023-01-25			ZRC/STARCOV19/2022/PHC/KABUSA				PHC/KABUSA/0121	Yes	Yes	Fever >38c (current or history of) Cough	1	0	0	1	0	0	0	0	0	0	0	0	0	0	0		Yes	No	Provider Assisted Testing		Yes	Yes	No	2	4	No	No	2	Unlikely	Female	33	5	No	No	No	0	Secondary	RDT_Ag_Professional_Use
PHC	2023-01-30			ZRC/STARCOV19/2022/PHC/KABUSA				PHC/KABUSA/0126	Yes	Yes	Headache	0	0	0	0	0	0	0	0	0	0	0	0	0	1	0		Yes	No	Provider Assisted Testing		Yes	Yes	No	2	3	No	No	1	Unlikely	Female	26	4	No	No	No	0	Secondary	RDT_Ag_Professional_Use
PHC	2023-01-30			ZRC/STARCOV19/2022/PHC/KABUSA				PHC/KABUSA/0129	Yes	Yes	Fever >38c (current or history of) Sore throat Runny Nose Cough Tiredness	1	1	1	1	0	0	0	0	1	0	0	0	0	0	0		Yes	No	Provider Assisted Testing		Yes	Yes	Yes	2	6	No	No	1	Neutral	Female	40	2	No	No	No	0	Tertiary	RDT_Ag_Professional_Use
PHC	2023-01-31			ZRC/STARCOV19/2022/PHC/KABUSA				PHC/KABUSA/0130	Yes	Yes	Headache Runny nose Cough	0	0	1	1	0	0	0	0	0	0	0	0	0	1	0		Yes	No	Provider Assisted Testing		Yes	Yes	No	2	5	No	No	1	Unlikely	Female	29	17	No	No	No	0	Secondary	RDT_Ag_Professional_Use
PHC	2023-01-31			ZRC/STARCOV19/2022/PHC/KABUSA				PHC/KABUSA/0131	Yes	Yes	Headache Others	0	0	0	0	0	0	0	0	0	0	0	0	0	1	1	Cattarh	Yes	No	Provider Assisted Testing		Yes	Yes	No	2	5	No	No	1	Neutral	Female	35	15	No	No	No	0	Secondary	RDT_Ag_Professional_Use
PHC	2023-01-31			ZRC/STARCOV19/2022/PHC/KABUSA				PHC/KABUSA/0132	Yes	Yes	Headache Fever >38c (current or history of) Cough	1	0	0	1	0	0	0	0	0	0	0	0	0	1	0		Yes	No	Provider Assisted Testing		Yes	Yes	No	2	4	No	No	1	Unlikely	Female	40	17	No	No	No	0	Primary	RDT_Ag_Professional_Use
PHC	2023-01-31			ZRC/STARCOV19/2022/PHC/KABUSA				PHC/KABUSA/0133	Yes	Yes	Fever >38c (current or history of) Headache	1	0	0	0	0	0	0	0	0	0	0	0	0	1	0		Yes	No	Provider Assisted Testing		Yes	Yes	No	2	5	No	No	1	Very Unlikely	Female	23	8	No	No	No	0	Secondary	RDT_Ag_Professional_Use
PHC	2023-01-31			ZRC/STARCOV19/2022/PHC/KABUSA				PHC/KABUSA/0134	Yes	Yes	Fever >38c (current or history of) Cough	1	0	0	1	0	0	0	0	0	0	0	0	0	0	0		Yes	No	Provider Assisted Testing		Yes	Yes	No	2	2	No	No	1	Neutral	Female	29	5	No	No	No	0	Secondary	RDT_Ag_Professional_Use
PHC	2023-01-31			ZRC/STARCOV19/2022/PHC/KABUSA				PHC/KABUSA/0135	Yes	Yes	Fever >38c (current or history of) Cough	1	0	0	1	0	0	0	0	0	0	0	0	0	0	0		Yes	No	Provider Assisted Testing		Yes	Yes	No	2	2	No	No	1	Unlikely	Female	32	3	No	No	No	0	Secondary	RDT_Ag_Professional_Use
PHC	2023-01-31			ZRC/STARCOV19/2022/PHC/KABUSA				PHC/KABUSA/0136	Yes	Yes	Fever >38c (current or history of) Headache Shortness of breath	1	0	0	0	1	0	0	0	0	0	0	0	0	1	0		Yes	No	Provider Assisted Testing		Yes	Yes	No	2	6	No	No	2	Unlikely	Female	25	5	No	No	No	0	Secondary	RDT_Ag_Professional_Use
PHC	2023-01-31			ZRC/STARCOV19/2022/PHC/KABUSA				PHC/KABUSA/0137	Yes	Yes	Fever >38c (current or history of) Headache Tiredness	1	0	0	0	0	0	0	0	1	0	0	0	0	1	0		Yes	No	Provider Assisted Testing		Yes	Yes	No	2	4	No	No	2	Neutral	Female	29	5	No	No	No	0	Secondary	RDT_Ag_Professional_Use
PHC	2023-01-31			ZRC/STARCOV19/2022/PHC/KABUSA				PHC/KABUSA/0138	Yes	Yes	Fever >38c (current or history of) Tiredness Cough	1	0	0	1	0	0	0	0	1	0	0	0	0	0	0		Yes	No	Provider Assisted Testing		Yes	Yes	No	2	4	No	No	2	Neutral	Female	32	2	No	No	No	0	Secondary	RDT_Ag_Professional_Use
PHC	2023-01-31			ZRC/STARCOV19/2022/PHC/KABUSA				PHC/KABUSA/0139	Yes	Yes	Fever >38c (current or history of) Runny nose Shortness of breath	1	0	1	0	1	0	0	0	0	0	0	0	0	0	0		Yes	No	Provider Assisted Testing		Yes	Yes	No	3	4	No	No	1	Unlikely	Female	21	9	No	No	No	0	Secondary	RDT_Ag_Professional_Use
PHC	2023-02-01			ZRC/STARCOV19/2022/PHC/KABUSA				PHC/KABUSA/0140	Yes	Yes	Fever >38c (current or history of) Runny nose Shortness of breath	1	0	1	0	1	0	0	0	0	0	0	0	0	0	0		Yes	No	Provider Assisted Testing		Yes	Yes	Yes	2	3	No	No	1	Very Unlikely	Female	20	7	No	No	No	0	Secondary	RDT_Ag_Professional_Use
PHC	2023-02-01			ZRC/STARCOV19/2022/PHC/KABUSA				PHC/KABUSA/0141	Yes	Yes	Fever >38c (current or history of) Runny nose	1	0	1	0	0	0	0	0	0	0	0	0	0	0	0		Yes	No	Provider Assisted Testing		Yes	No	No	2	2	No	No	1	Unlikely	Female	30	10	No	No	No	0	Secondary	RDT_Ag_Professional_Use
PHC	2023-02-01			ZRC/STARCOV19/2022/PHC/KABUSA				PHC/KABUSA/0143	Yes	Yes	Fever >38c (current or history of) Runny nose	1	0	1	0	0	0	0	0	0	0	0	0	0	0	0		Yes	No	Provider Assisted Testing		Yes	Yes	No	2	3	No	No	2	Neutral	Female	30	10	No	No	No	0	Primary	RDT_Ag_Professional_Use
PHC	2023-02-01			ZRC/STARCOV19/2022/PHC/KABUSA				PHC/KABUSA/0144	Yes	Yes	Fever >38c (current or history of) Tiredness Cough	1	0	0	1	0	0	0	0	1	0	0	0	0	0	0		Yes	No	Provider Assisted Testing		Yes	Yes	No	2	4	No	No	2	Unlikely	Female	29	4	No	No	No	0	Primary	RDT_Ag_Professional_Use
PHC	2023-02-01			ZRC/STARCOV19/2022/PHC/KABUSA				PHC/KABUSA/0145	Yes	Yes	Fever >38c (current or history of) Headache	1	0	0	0	0	0	0	0	0	0	0	0	0	1	0		Yes	No	Provider Assisted Testing		Yes	Yes	No	2	3	No	No	1	Unlikely	Female	25	1	No	Yes	No	0	Secondary	RDT_Ag_Professional_Use
PHC	2023-02-01			ZRC/STARCOV19/2022/PHC/KABUSA				PHC/KABUSA/0146	Yes	Yes	Tiredness Headache Fever >38c (current or history of)	1	0	0	0	0	0	0	0	1	0	0	0	0	1	0		Yes	No	Provider Assisted Testing		Yes	Yes	No	2	6	No	No	2	Unlikely	Female	28	3	No	No	No	0	Secondary	RDT_Ag_Professional_Use
PHC	2023-02-01			ZRC/STARCOV19/2022/PHC/KABUSA				PHC/KABUSA/0147	Yes	Yes	Cough Tiredness Headache	0	0	0	1	0	0	0	0	1	0	0	0	0	1	0		Yes	No	Provider Assisted Testing		Yes	No	No	3	7	No	No	2	Likely	Female	28	4	No	No	No	0	Secondary	RDT_Ag_Professional_Use
PHC	2023-02-01			ZRC/STARCOV19/2022/PHC/KABUSA				PHC/KABUSA/0148	Yes	Yes	Shortness of breath Cough Others	0	0	0	1	1	0	0	0	0	0	0	0	0	0	1	Cattarh	Yes	No	Provider Assisted Testing		Yes	No	No	3	8	No	No	2	Likely	Female	30	4	No	No	No	0	Secondary	RDT_Ag_Professional_Use
PHC	2023-02-01			ZRC/STARCOV19/2022/PHC/KABUSA				PHC/KABUSA/0149	Yes	Yes	Runny nose Tiredness Others	0	0	1	0	0	0	0	0	1	0	0	0	0	0	1	Cold	Yes	No	Provider Assisted Testing		Yes	Yes	Yes	2	5	No	No	1	Unlikely	Female	22	1	No	No	No	0	Primary	RDT_Ag_Professional_Use
PHC	2023-02-01			ZRC/STARCOV19/2022/PHC/KABUSA				PHC/KABUSA/0150	Yes	Yes	Tiredness Fever >38c (current or history of) Headache	1	0	0	0	0	0	0	0	1	0	0	0	0	1	0		Yes	No	Provider Assisted Testing		Yes	Yes	No	3	3	No	No	2	Neutral	Female	30	2	No	No	No	0	Secondary	RDT_Ag_Professional_Use
PHC	2023-02-01			ZRC/STARCOV19/2022/PHC/KABUSA				PHC/KABUSA/0151	Yes	Yes	Sore throat Fever >38c (current or history of) Tiredness Headache	1	1	0	0	0	0	0	0	1	0	0	0	0	1	0		Yes	No	Provider Assisted Testing		Yes	Yes	No	2	3	No	No	1	Likely	Male	34	2	No	No	No	0	Secondary	RDT_Ag_Professional_Use
PHC	2023-02-01			ZRC/STARCOV19/2022/PHC/KABUSA				PHC/KABUSA/0152	Yes	Yes	Fever >38c (current or history of) Runny nose Tiredness	1	0	1	0	0	0	0	0	1	0	0	0	0	0	0		Yes	No	Provider Assisted Testing		Yes	Yes	No	2	3	No	No	1	Neutral	Male	33	3	No	No	No	0	Tertiary	RDT_Ag_Professional_Use
PHC	2023-02-02			ZRC/STARCOV19/2022/PHC/KABUSA				PHC/KABUSA/0153	Yes	Yes	Fever >38c (current or history of) Headache Tiredness	1	0	0	0	0	0	0	0	1	0	0	0	0	1	0		Yes	No	Provider Assisted Testing		Yes	Yes	No	2	2	No	No	1	Neutral	Female	20	6	No	No	No	0	Secondary	RDT_Ag_Professional_Use
PHC	2023-02-02			ZRC/STARCOV19/2022/PHC/KABUSA				PHC/KABUSA/0154	Yes	Yes	Fever >38c (current or history of) Sore throat Cough	1	1	0	1	0	0	0	0	0	0	0	0	0	0	0		Yes	No	Provider Assisted Testing		Yes	Yes	No	1	3	No	No	2	Neutral	Female	21	7	No	No	No	0	Primary	RDT_Ag_Professional_Use
PHC	2023-02-02			ZRC/STARCOV19/2022/PHC/KABUSA				PHC/KABUSA/0155	Yes	Yes	Headache Others	0	0	0	0	0	0	0	0	0	0	0	0	0	1	1	Cold	Yes	No	Provider Assisted Testing		Yes	Yes	No	3	5	No	No	3	Unlikely	Female	23	8	No	No	No	0	Secondary	RDT_Ag_Professional_Use
PHC	2023-02-02			ZRC/STARCOV19/2022/PHC/KABUSA				PHC/KABUSA/0156	Yes	Yes	Fever >38c (current or history of) Headache Others	1	0	0	0	0	0	0	0	0	0	0	0	0	1	1	Cattarh	Yes	No	Provider Assisted Testing		Yes	Yes	No	3	5	No	No	2	Very Unlikely	Female	36	6	No	No	No	0	Tertiary	RDT_Ag_Professional_Use
PHC	2023-02-02			ZRC/STARCOV19/2022/PHC/KABUSA				PHC/KABUSA/0157	Yes	Yes	Cough Loss of taste Runny nose	0	0	1	1	0	0	0	0	0	0	0	1	0	0	0		Yes	No	Provider Assisted Testing		Yes	Yes	No	2	2	No	No	1	Unlikely	Female	29	3	No	No	No	0	Secondary	RDT_Ag_Professional_Use
PHC	2023-02-02			ZRC/STARCOV19/2022/PHC/KABUSA				PHC/KABUSA/0158	Yes	Yes	Fever >38c (current or history of) Headache	1	0	0	0	0	0	0	0	0	0	0	0	0	1	0		Yes	No	Provider Assisted Testing		Yes	Yes	No	2	3	No	No	2	Unlikely	Female	22	4	No	No	No	0	Secondary	RDT_Ag_Professional_Use
PHC	2023-02-02			ZRC/STARCOV19/2022/PHC/KABUSA				PHC/KABUSA/0159	Yes	Yes	Sore throat Cough Runny nose Tiredness	0	1	1	1	0	0	0	0	1	0	0	0	0	0	0		Yes	No	Provider Assisted Testing		Yes	No	No	2	7	No	No	3	Likely	Female	22	2	No	No	No	0	Primary	RDT_Ag_Professional_Use
PHC	2023-02-02			ZRC/STARCOV19/2022/PHC/KABUSA				PHC/KABUSA/0160	Yes	Yes	Chest pains Loss of taste Cough	0	0	0	1	0	0	0	0	0	1	0	1	0	0	0		Yes	No	Provider Assisted Testing		Yes	No	No	3	8	No	No	3	Unlikely	Female	26	1	No	No	No	0	Tertiary	RDT_Ag_Professional_Use
PHC	2023-02-03			ZRC/STARCOV19/2022/PHC/KABUSA				PHC/KABUSA/0161	Yes	Yes	Fever >38c (current or history of) Cough Headache	1	0	0	1	0	0	0	0	0	0	0	0	0	1	0		Yes	No	Provider Assisted Testing		Yes	Yes	No	2	8	No	No	2	Neutral	Female	27	3	No	No	No	0	Secondary	RDT_Ag_Professional_Use
PHC	2023-02-03			ZRC/STARCOV19/2022/PHC/KABUSA				PHC/KABUSA/0162	Yes	Yes	Fever >38c (current or history of)	1	0	0	0	0	0	0	0	0	0	0	0	0	0	0		Yes	No	Provider Assisted Testing		Yes	Yes	No	2	6	No	No	1	Neutral	Female	33	4	No	No	No	0	Secondary	RDT_Ag_Professional_Use
PHC	2023-02-03			ZRC/STARCOV19/2022/PHC/KABUSA				PHC/KABUSA/0163	Yes	Yes	Tiredness Chest pains Headache	0	0	0	0	0	0	0	0	1	1	0	0	0	1	0		Yes	No	Provider Assisted Testing		Yes	No	No	2	4	No	No	1	Very Unlikely	Female	28	5	No	No	No	0	Secondary	RDT_Ag_Professional_Use
PHC	2023-02-03			ZRC/STARCOV19/2022/PHC/KABUSA				PHC/KABUSA/0164	Yes	Yes	Cough Runny nose Fever >38c (current or history of)	1	0	1	1	0	0	0	0	0	0	0	0	0	0	0		Yes	No	Provider Assisted Testing		Yes	Yes	No	3	5	No	No	2	Neutral	Female	35	4	No	No	No	0	Secondary	RDT_Ag_Professional_Use
PHC	2023-02-03			ZRC/STARCOV19/2022/PHC/KABUSA				PHC/KABUSA/0165	Yes	Yes	Cough Headache Chest pains	0	0	0	1	0	0	0	0	0	1	0	0	0	1	0		Yes	No	Provider Assisted Testing		Yes	Yes	No	2	4	No	No	1	Unlikely	Female	26	12	No	No	No	0	Secondary	RDT_Ag_Professional_Use
PHC	2023-02-03			ZRC/STARCOV19/2022/PHC/KABUSA				PHC/KABUSA/0166	Yes	Yes	Headache Fever >38c (current or history of) Runny nose	1	0	1	0	0	0	0	0	0	0	0	0	0	1	0		Yes	No	Provider Assisted Testing		Yes	No	No	2	2	No	No	2	Unlikely	Female	31	4	No	No	No	0	Secondary	RDT_Ag_Professional_Use
PHC	2023-02-03			ZRC/STARCOV19/2022/PHC/KABUSA				PHC/KABUSA/0167	Yes	Yes	Fever >38c (current or history of) Sore throat Runny nose	1	1	1	0	0	0	0	0	0	0	0	0	0	0	0		Yes	No	Provider Assisted Testing		Yes	No	No	3	4	No	No	2	Unlikely	Female	23	15	No	No	No	0	Secondary	RDT_Ag_Professional_Use
PHC	2023-02-03			ZRC/STARCOV19/2022/PHC/KABUSA				PHC/KABUSA/0168	Yes	Yes	Fever >38c (current or history of) Headache	1	0	0	0	0	0	0	0	0	0	0	0	0	1	0		Yes	No	Provider Assisted Testing		Yes	Yes	No	2	4	No	No	1	Very Unlikely	Female	26	6	No	No	No	0	Secondary	RDT_Ag_Professional_Use
PHC	2023-02-03			ZRC/STARCOV19/2022/PHC/KABUSA				PHC/KABUSA/0169	Yes	Yes	Fever >38c (current or history of) Tiredness	1	0	0	0	0	0	0	0	1	0	0	0	0	0	0		Yes	No	Provider Assisted Testing		Yes	No	No	2	1	No	No	1	Very Unlikely	Female	30	5	No	No	No	0	None	RDT_Ag_Professional_Use
PHC	2023-02-03			ZRC/STARCOV19/2022/PHC/KABUSA				PHC/KABUSA/0170	Yes	Yes	Headache	0	0	0	0	0	0	0	0	0	0	0	0	0	1	0		Yes	No	Provider Assisted Testing		Yes	Yes	No	2	5	No	No	1	Very Unlikely	Female	31	6	No	No	No	0	Secondary	RDT_Ag_Professional_Use
PHC	2023-02-03			ZRC/STARCOV19/2022/PHC/KABUSA				PHC/KABUSA/0171	Yes	Yes	Fever >38c (current or history of) Headache	1	0	0	0	0	0	0	0	0	0	0	0	0	1	0		Yes	No	Provider Assisted Testing		Yes	Yes	No	3	5	No	No	1	Unlikely	Male	47	4	No	No	No	0	Secondary	RDT_Ag_Professional_Use
PHC	2023-02-06			ZRC/STARCOV19/2022/PHC/KABUSA				PHC/KABUSA/0172	Yes	Yes	Fever >38c (current or history of) Headache	1	0	0	0	0	0	0	0	0	0	0	0	0	1	0		Yes	No	Provider Assisted Testing		Yes	Yes	No	2	7	No	No	1	Neutral	Female	57	5	No	No	No	0	Tertiary	RDT_Ag_Professional_Use
PHC	2023-02-06			ZRC/STARCOV19/2022/PHC/KABUSA				PHC/KABUSA/0173	Yes	Yes	Fever >38c (current or history of) Runny nose	1	0	1	0	0	0	0	0	0	0	0	0	0	0	0		Yes	No	Provider Assisted Testing		Yes	Yes	No	2	5	No	No	1	Unlikely	Female	29	2	No	No	No	0	Secondary	RDT_Ag_Professional_Use
PHC	2023-02-06			ZRC/STARCOV19/2022/PHC/KABUSA				PHC/KABUSA/0174	Yes	Yes	Fever >38c (current or history of) Runny nose Cough	1	0	1	1	0	0	0	0	0	0	0	0	0	0	0		Yes	No	Provider Assisted Testing		Yes	Yes	No	4	7	No	No	1	Neutral	Female	45	3	No	No	No	0	Tertiary	RDT_Ag_Professional_Use
PHC	2023-02-06			ZRC/STARCOV19/2022/PHC/KABUSA				PHC/KABUSA/0175	Yes	Yes	Fever >38c (current or history of) Headache Chest pains	1	0	0	0	0	0	0	0	0	1	0	0	0	1	0		Yes	No	Provider Assisted Testing		Yes	Yes	No	2	8	No	No	1	Neutral	Female	20	2	No	No	No	0	Secondary	RDT_Ag_Professional_Use
PHC	2023-02-07			ZRC/STARCOV19/2022/PHC/KABUSA				PHC/KABUSA/0176	Yes	Yes	sore_throat headache	0	1	0	0	0	0	0	0	0	0	0	0	0	1	0		Yes	No	Provider Assisted Testing		Yes	Yes	No	2	4	No	No	1	Neutral	Female	34	8	No	No	No	0	Secondary	RDT_Ag_Professional_Use
PHC	2023-02-07			ZRC/STARCOV19/2022/PHC/KABUSA				PHC/KABUSA/0177	Yes	Yes	headache cough sore_throat	0	1	0	1	0	0	0	0	0	0	0	0	0	1	0		Yes	No	Provider Assisted Testing		Yes	Yes	Yes	2	5	No	No	2	Unlikely	Female	25	2	No	No	No	0	Secondary	RDT_Ag_Professional_Use
PHC	2023-02-07			ZRC/STARCOV19/2022/PHC/KABUSA				PHC/KABUSA/0178	Yes	Yes	headache cough sore_throat	0	1	0	1	0	0	0	0	0	0	0	0	0	1	0		Yes	No	Provider Assisted Testing		Yes	Yes	No	3	4	No	No	1	Unlikely	Male	42	3	No	No	No	0	Tertiary	RDT_Ag_Professional_Use
PHC	2023-02-07			ZRC/STARCOV19/2022/PHC/KABUSA				PHC/KABUSA/0179	Yes	Yes	tiredness headache	0	0	0	0	0	0	0	0	1	0	0	0	0	1	0		Yes	No	Provider Assisted Testing		Yes	Yes	No	2	3	No	No	2	Unlikely	Female	34	1	No	No	No	0	Secondary	RDT_Ag_Professional_Use
PHC	2023-02-07			ZRC/STARCOV19/2022/PHC/KABUSA				PHC/KABUSA/0180	Yes	Yes	sore_throat headache	0	1	0	0	0	0	0	0	0	0	0	0	0	1	0		Yes	No	Provider Assisted Testing		Yes	Yes	No	2	3	No	No	1	Neutral	Female	20	1	No	No	No	0	Secondary	RDT_Ag_Professional_Use
PHC	2023-02-07			ZRC/STARCOV19/2022/PHC/KABUSA				PHC/KABUSA/0182	Yes	Yes	fever__38c__current_or_history_of headache	1	0	0	0	0	0	0	0	0	0	0	0	0	1	0		Yes	No	Provider Assisted Testing		Yes	No	No	2	7	No	No	1	Neutral	Female	48	2	No	No	No	0	Primary	RDT_Ag_Professional_Use
PHC	2023-02-07			ZRC/STARCOV19/2022/PHC/KABUSA				PHC/KABUSA/0183	Yes	Yes	cough sore_throat headache	0	1	0	1	0	0	0	0	0	0	0	0	0	1	0		Yes	No	Provider Assisted Testing		Yes	Yes	No	2	3	No	No	3	Unlikely	Female	19	2	No	No	No	0	Secondary	RDT_Ag_Professional_Use
PHC	2023-02-08			ZRC/STARCOV19/2022/PHC/KABUSA				PHC/KABUSA/0184	Yes	Yes	headache	0	0	0	0	0	0	0	0	0	0	0	0	0	1	0		Yes	No	Provider Assisted Testing		Yes	Yes	No	2	8	No	No	2	Neutral	Female	25	3	No	No	No	0	Secondary	RDT_Ag_Professional_Use
PHC	2023-02-08			ZRC/STARCOV19/2022/PHC/KABUSA				PHC/KABUSA/0185	Yes	Yes	fever__38c__current_or_history_of	1	0	0	0	0	0	0	0	0	0	0	0	0	0	0		Yes	No	Provider Assisted Testing		Yes	No	No	2	9	No	No	2	Unlikely	Female	52	1	No	No	No	0	Secondary	RDT_Ag_Professional_Use
PHC	2023-02-08			ZRC/STARCOV19/2022/PHC/KABUSA				PHC/KABUSA/0186	Yes	Yes	headache	0	0	0	0	0	0	0	0	0	0	0	0	0	1	0		Yes	No	Provider Assisted Testing		Yes	Yes	No	2	2	No	No	2	Unlikely	Female	37	1	No	No	No	0	Primary	RDT_Ag_Professional_Use
PHC	2023-02-08			ZRC/STARCOV19/2022/PHC/KABUSA				PHC/KABUSA/0187	Yes	Yes	runny_nose cough sore_throat	0	1	1	1	0	0	0	0	0	0	0	0	0	0	0		Yes	No	Provider Assisted Testing		Yes	Yes	No	2	3	No	No	3	Unlikely	Female	29	5	No	No	No	0	Secondary	RDT_Ag_Professional_Use
PHC	2023-02-08			ZRC/STARCOV19/2022/PHC/KABUSA				PHC/KABUSA/0188	Yes	Yes	headache	0	0	0	0	0	0	0	0	0	0	0	0	0	1	0		Yes	No	Provider Assisted Testing		Yes	Yes	No	2	5	No	No	1	Unlikely	Female	30	1	No	No	No	0	Secondary	RDT_Ag_Professional_Use
PHC	2023-02-08			ZRC/STARCOV19/2022/PHC/KABUSA				PHC/KABUSA/0189	Yes	Yes	fever__38c__current_or_history_of headache	1	0	0	0	0	0	0	0	0	0	0	0	0	1	0		Yes	No	Provider Assisted Testing		Yes	Yes	No	2	4	No	No	1	Unlikely	Female	26	2	No	No	No	0	Secondary	RDT_Ag_Professional_Use
PHC	2023-02-08			ZRC/STARCOV19/2022/PHC/KABUSA				PHC/KABUSA/0190	Yes	Yes	sore_throat cough	0	1	0	1	0	0	0	0	0	0	0	0	0	0	0		Yes	No	Provider Assisted Testing		Yes	No	No	2	6	No	No	1	Unlikely	Female	58	2	No	No	No	0	Primary	RDT_Ag_Professional_Use
PHC	2023-02-07			ZRC/STARCOV19/2022/PHC/KABUSA				PHC/KABUSA/0191	Yes	Yes	fever__38c__current_or_history_of	1	0	0	0	0	0	0	0	0	0	0	0	0	0	0		Yes	No	Provider Assisted Testing		Yes	Yes	No	2	4		No	1	Unlikely	Female	34	4	No	No	No	0	Secondary	RDT_Ag_Professional_Use
PHC	2023-02-08			ZRC/STARCOV19/2022/PHC/KABUSA				PHC/KABUSA/0192	Yes	Yes	headache	0	0	0	0	0	0	0	0	0	0	0	0	0	1	0		Yes	No	Provider Assisted Testing		Yes	Yes	No	2	2	No	No	1	Unlikely	Female	19	4	No	No	No	0	Secondary	RDT_Ag_Professional_Use
PHC	2023-02-09			ZRC/STARCOV19/2022/PHC/KABUSA				PHC/KABUSA/0193	Yes	Yes	headache	0	0	0	0	0	0	0	0	0	0	0	0	0	1	0		Yes	No	Provider Assisted Testing		Yes	Yes	No	2	4	No	No	1	Unlikely	Female	23	2	No	No	No	0	Secondary	RDT_Ag_Professional_Use
PHC	2023-02-09			ZRC/STARCOV19/2022/PHC/KABUSA				PHC/KABUSA/0194	Yes	Yes	tiredness headache	0	0	0	0	0	0	0	0	1	0	0	0	0	1	0		Yes	No	Provider Assisted Testing		Yes	Yes	No	2	5	No	No	1	Unlikely	Female	32	6	No	No	No	0	Secondary	RDT_Ag_Professional_Use
PHC	2023-02-09			ZRC/STARCOV19/2022/PHC/KABUSA				PHC/KABUSA/0195	Yes	Yes	tiredness headache others	0	0	0	0	0	0	0	0	1	0	0	0	0	1	1	Cold	Yes	No	Provider Assisted Testing		Yes	Yes	No	2	5	No	No	1	Unlikely	Female	33	2	No	No	No	0	Secondary	RDT_Ag_Professional_Use
PHC	2023-02-09			ZRC/STARCOV19/2022/PHC/KABUSA				PHC/KABUSA/0196	Yes	Yes	headache loss_of_taste tiredness cough sore_throat	0	1	0	1	0	0	0	0	1	0	0	1	0	1	0		Yes	No	Provider Assisted Testing		Yes	Yes	No	2	3	No	No	3	Neutral	Female	21	9	No	No	No	0	Secondary	RDT_Ag_Professional_Use
PHC	2023-02-09			ZRC/STARCOV19/2022/PHC/KABUSA				PHC/KABUSA/0197	Yes	Yes	fever__38c__current_or_history_of cough	1	0	0	1	0	0	0	0	0	0	0	0	0	0	0		Yes	No	Provider Assisted Testing		Yes	Yes	No	2	4	No	No	2	Neutral	Female	35	6	No	No	No	0	Secondary	RDT_Ag_Professional_Use
PHC	2023-02-09			ZRC/STARCOV19/2022/PHC/KABUSA				PHC/KABUSA/0198	Yes	Yes	fever__38c__current_or_history_of headache	1	0	0	0	0	0	0	0	0	0	0	0	0	1	0		Yes	No	Provider Assisted Testing		Yes	Yes	No	2	3	No	No	1	Unlikely	Female	25	3	No	No	No	0	Secondary	RDT_Ag_Professional_Use
PHC	2023-02-09			ZRC/STARCOV19/2022/PHC/KABUSA				PHC/KABUSA/0199	Yes	Yes	cough runny_nose tiredness	0	0	1	1	0	0	0	0	1	0	0	0	0	0	0		Yes	No	Provider Assisted Testing		Yes	No	No	2	6	No	No	1	Neutral	Female	36	3	No	No	No	0	Primary	RDT_Ag_Professional_Use
PHC	2023-02-09			ZRC/STARCOV19/2022/PHC/KABUSA				PHC/KABUSA/0200	Yes	Yes	runny_nose cough	0	0	1	1	0	0	0	0	0	0	0	0	0	0	0		Yes	No	Provider Assisted Testing		Yes	Yes	Yes	2	4	No	No	2	Unlikely	Female	27	3	No	No	No	0	Secondary	RDT_Ag_Professional_Use
PHC	2023-02-09			ZRC/STARCOV19/2022/PHC/KABUSA				PHC/KABUSA/0201	Yes	Yes	fever__38c__current_or_history_of	1	0	0	0	0	0	0	0	0	0	0	0	0	0	0		Yes	No	Provider Assisted Testing		Yes	Yes	No	2	4	No	No	1	Neutral	Female	31	4	No	No	No	0	Secondary	RDT_Ag_Professional_Use
PHC	2023-02-10			ZRC/STARCOV19/2022/PHC/KABUSA				PHC/KABUSA/0203	Yes	Yes	headache	0	0	0	0	0	0	0	0	0	0	0	0	0	1	0		Yes	No	Provider Assisted Testing		Yes	Yes	No	2	4	No	No	1	Unlikely	Female	19	2	No	No	No	0	Secondary	RDT_Ag_Professional_Use
PHC	2023-02-10			ZRC/STARCOV19/2022/PHC/KABUSA				PHC/KABUSA/0204	Yes	Yes	sore_throat tiredness others	0	1	0	0	0	0	0	0	1	0	0	0	0	0	1	Cold	Yes	No	Provider Assisted Testing		Yes	Yes	No	2	4	No	No	1	Unlikely	Female	23	3	No	No	No	0	Secondary	RDT_Ag_Professional_Use
PHC	2023-02-10			ZRC/STARCOV19/2022/PHC/KABUSA				PHC/KABUSA/0205	Yes	Yes	sore_throat headache	0	1	0	0	0	0	0	0	0	0	0	0	0	1	0		Yes	No	Provider Assisted Testing		Yes	Yes	No	2	4	No	No	1	Unlikely	Female	19	3	No	No	No	0	Secondary	RDT_Ag_Professional_Use
PHC	2023-02-10			ZRC/STARCOV19/2022/PHC/KABUSA				PHC/KABUSA/0206	Yes	Yes	headache	0	0	0	0	0	0	0	0	0	0	0	0	0	1	0		Yes	No	Provider Assisted Testing		Yes	No	No	5	5	No	No		Neutral	Female	27	2	No	No	No	0	none	RDT_Ag_Professional_Use
PHC	2023-02-14			ZRC/STARCOV19/2022/PHC/KABUSA				PHC/KABUSA/0213	Yes	Yes	fever__38c__current_or_history_of cough headache	1	0	0	1	0	0	0	0	0	0	0	0	0	1	0		Yes	No	Provider Assisted Testing		Yes	Yes	No	2	4	No	No	2	Neutral	Male	20	2	No	No	No	0	Tertiary	RDT_Ag_Professional_Use
PHC	2023-02-14			ZRC/STARCOV19/2022/PHC/KABUSA				PHC/KABUSA/0214	Yes	Yes	others	0	0	0	0	0	0	0	0	0	0	0	0	0	0	1	Nill	Yes	No	Provider Assisted Testing		Yes	Yes	No	2	3	No	No	1	Neutral	Female	24	0	No	Yes	No	0	Tertiary	RDT_Ag_Professional_Use
PHC	2023-02-16			ZRC/STARCOV19/2022/PHC/KABUSA				PHC/KABUSA/0215	Yes	Yes	Others	0	0	0	0	0	0	0	0	0	0	0	0	0	0	1	Nill	Yes	No	Provider Assisted Testing		Yes	Yes	No	2	5		No	1	Neutral	Male	29	0	No	No	No	0	Secondary	RDT_Ag_Professional_Use
PHC	2023-02-16			ZRC/STARCOV19/2022/PHC/KABUSA				PHC/KABUSA/0216	Yes	Yes	Headache	0	0	0	0	0	0	0	0	0	0	0	0	0	1	0		Yes	No	Provider Assisted Testing		Yes	Yes	No	2	6	No	No	1	Neutral	Female	49	1	No	No	No	0	Tertiary	RDT_Ag_Professional_Use
PHC	2023-02-16			ZRC/STARCOV19/2022/PHC/KABUSA				PHC/KABUSA/0217	Yes	Yes	Cough Red eyes	0	0	0	1	0	0	0	0	0	0	1	0	0	0	0		Yes	No	Provider Assisted Testing		Yes	Yes	No	2	5	No	No	1	Neutral	Male	53	2	No	Yes	No	2	Secondary	RDT_Ag_Professional_Use
PHC	2023-02-20			ZRC/STARCOV19/2022/PHC/KABUSA				PHC/KABUSA/0218	Yes	Yes	cough	0	0	0	1	0	0	0	0	0	0	0	0	0	0	0		Yes	No	Provider Assisted Testing		Yes	Yes	No	2	4	No	No	1	Unlikely	Female	21	2	No	No	No	0	Secondary	RDT_Ag_Professional_Use
PHC	2023-02-20			ZRC/STARCOV19/2022/PHC/KABUSA				PHC/KABUSA/0219	Yes	Yes	fever__38c__current_or_history_of headache	1	0	0	0	0	0	0	0	0	0	0	0	0	1	0		Yes	No	Provider Assisted Testing		Yes	Yes	No	2	4	No	No	1	Unlikely	Male	30	3	Yes	Yes	No	1	Tertiary	RDT_Ag_Professional_Use
PHC	2023-02-20			ZRC/STARCOV19/2022/PHC/KABUSA				PHC/KABUSA/0220	Yes	Yes	fever__38c__current_or_history_of headache	1	0	0	0	0	0	0	0	0	0	0	0	0	1	0		Yes	No	Provider Assisted Testing		Yes	Yes	No	2	5	No	No	1	Unlikely	Male	43	1	No	No	No	1	Tertiary	RDT_Ag_Professional_Use
PHC	2023-02-20			ZRC/STARCOV19/2022/PHC/KABUSA				PHC/KABUSA/0221	Yes	Yes	headache	0	0	0	0	0	0	0	0	0	0	0	0	0	1	0		Yes	No	Provider Assisted Testing		Yes	Yes	No	2	5	No	No	1	Unlikely	Female	26	3	No	No	No	0	Secondary	RDT_Ag_Professional_Use
PHC	2023-02-20			ZRC/STARCOV19/2022/PHC/KABUSA				PHC/KABUSA/0222	Yes	Yes	headache others	0	0	0	0	0	0	0	0	0	0	0	0	0	1	1	Dizziness	Yes	No	Provider Assisted Testing		Yes	Yes	No	2	7	No	No	1	Unlikely	Female	29	2	No	No	No	0	Tertiary	RDT_Ag_Professional_Use
PHC	2023-02-20			ZRC/STARCOV19/2022/PHC/KABUSA				PHC/KABUSA/0223	Yes	Yes	others vomiting	0	0	0	0	0	1	0	0	0	0	0	0	0	0	1	Cattarh and dizziness	Yes	No	Provider Assisted Testing		Yes	Yes	No	2	4	No	No	1	Unlikely	Female	32	6	No	No	No	0	Secondary	RDT_Ag_Professional_Use
PHC	2023-02-20			ZRC/STARCOV19/2022/PHC/KABUSA				PHC/KABUSA/0224	Yes	Yes	headache cough	0	0	0	1	0	0	0	0	0	0	0	0	0	1	0		Yes	No	Provider Assisted Testing		Yes	Yes	No	2	6	No	No	1	Unlikely	Male	34	1	No	No	No	0	Tertiary	RDT_Ag_Professional_Use
PHC	2023-02-21			ZRC/STARCOV19/2022/PHC/KABUSA				PHC/KABUSA/0225	Yes	Yes	headache	0	0	0	0	0	0	0	0	0	0	0	0	0	1	0		Yes	No	Provider Assisted Testing		Yes	Yes	No	2	5	Yes	No	1	Neutral	Female	35	2	No	No	No	0	Secondary	RDT_Ag_Professional_Use
PHC	2023-02-21			ZRC/STARCOV19/2022/PHC/KABUSA				PHC/KABUSA/0226	Yes	Yes	fever__38c__current_or_history_of	1	0	0	0	0	0	0	0	0	0	0	0	0	0	0		Yes	No	Provider Assisted Testing		Yes	Yes	No	2	5	No	No	1	Unlikely	Female	36	1	No	No	No	1	Tertiary	RDT_Ag_Professional_Use
PHC	2023-02-21			ZRC/STARCOV19/2022/PHC/KABUSA				PHC/KABUSA/0227	Yes	Yes	vomiting tiredness	0	0	0	0	0	1	0	0	1	0	0	0	0	0	0		Yes	No	Provider Assisted Testing		Yes	Yes	No	2	6	No	No	1	Unlikely	Female	28	1	No	No	No	1	Secondary	RDT_Ag_Professional_Use
PHC	2023-02-21			ZRC/STARCOV19/2022/PHC/KABUSA				PHC/KABUSA/0228	Yes	Yes	cough	0	0	0	1	0	0	0	0	0	0	0	0	0	0	0		Yes	No	Provider Assisted Testing		Yes	Yes	No	2	3	No	No	1	Unlikely	Female	32	1	No	No	No	1	Secondary	RDT_Ag_Professional_Use
PHC	2023-02-22			ZRC/STARCOV19/2022/PHC/KABUSA				PHC/KABUSA/0229	Yes	Yes	cough	0	0	0	1	0	0	0	0	0	0	0	0	0	0	0		Yes	No	Provider Assisted Testing		Yes	Yes	No	2	3	No	No	1	Unlikely	Female	30	1	No	No	No	1	Tertiary	RDT_Ag_Professional_Use
PHC	2023-02-21			ZRC/STARCOV19/2022/PHC/KABUSA				PHC/KABUSA/0230	Yes	Yes	headache	0	0	0	0	0	0	0	0	0	0	0	0	0	1	0		Yes	No	Provider Assisted Testing		Yes	Yes	No	2	6	No	No	1	Unlikely	Female	30	3	No	No	No	0	Secondary	RDT_Ag_Professional_Use
PHC	2023-02-22			ZRC/STARCOV19/2022/PHC/KABUSA				PHC/KABUSA/0231	Yes	Yes	cough headache	0	0	0	1	0	0	0	0	0	0	0	0	0	1	0		Yes	No	Provider Assisted Testing		Yes	Yes	No	2	7	No	No	1	Unlikely	Female	23	2	No	No	No	1	Secondary	RDT_Ag_Professional_Use
PHC	2023-02-22			ZRC/STARCOV19/2022/PHC/KABUSA				PHC/KABUSA/0232	Yes	Yes	headache	0	0	0	0	0	0	0	0	0	0	0	0	0	1	0		Yes	No	Provider Assisted Testing		Yes	Yes	No	2	3	No	No	1	Unlikely	Female	26	2	No	No	No	1	Secondary	RDT_Ag_Professional_Use
PHC	2023-02-22			ZRC/STARCOV19/2022/PHC/KABUSA				PHC/KABUSA/0233	Yes	Yes	cough fever__38c__current_or_history_of	1	0	0	1	0	0	0	0	0	0	0	0	0	0	0		Yes	No	Provider Assisted Testing		Yes	Yes	No	2	4	No	No	2	Unlikely	Female	20	1	No	No	No	1	Secondary	RDT_Ag_Professional_Use
PHC	2023-02-22			ZRC/STARCOV19/2022/PHC/KABUSA				PHC/KABUSA/0234	Yes	Yes	tiredness runny_nose	0	0	1	0	0	0	0	0	1	0	0	0	0	0	0		Yes	No	Provider Assisted Testing		Yes	Yes	No	2	4	No	No	1	Unlikely	Female	24	3	No	No	No	1	Secondary	RDT_Ag_Professional_Use
PHC	2023-02-22			ZRC/STARCOV19/2022/PHC/KABUSA				PHC/KABUSA/0235	Yes	Yes	headache	0	0	0	0	0	0	0	0	0	0	0	0	0	1	0		Yes	No	Provider Assisted Testing		Yes	Yes	No	2	4	No	No		Unlikely	Female	29	3	No	Yes	No	1	Secondary	RDT_Ag_Professional_Use
PHC	2023-02-22			ZRC/STARCOV19/2022/PHC/KABUSA				PHC/KABUSA/0236	Yes	Yes	headache	0	0	0	0	0	0	0	0	0	0	0	0	0	1	0		Yes	No	Provider Assisted Testing		Yes	Yes	No	2	6	No	No	1	Unlikely	Female	27	1	No	No	No	1	Secondary	RDT_Ag_Professional_Use
PHC	2023-02-23			ZRC/STARCOV19/2022/PHC/KABUSA				PHC/KABUSA/0237	Yes	Yes	fever__38c__current_or_history_of headache	1	0	0	0	0	0	0	0	0	0	0	0	0	1	0		Yes	No	Provider Assisted Testing		Yes	Yes	No	2	4	No	No	1	Likely	Male	45	2	Yes	Yes	No	0	Tertiary	RDT_Ag_Professional_Use
PHC	2023-02-24			ZRC/STARCOV19/2022/PHC/KABUSA				PHC/KABUSA/0238	Yes	Yes	headache cough	0	0	0	1	0	0	0	0	0	0	0	0	0	1	0		Yes	No	Provider Assisted Testing		Yes	Yes	No	2	3	No	No	1	Unlikely	Female	35	1	No	No	No	0	Secondary	RDT_Ag_Professional_Use
PHC	2023-02-24			ZRC/STARCOV19/2022/PHC/KABUSA				PHC/KABUSA/0239	Yes	Yes	fever__38c__current_or_history_of sore_throat cough	1	1	0	1	0	0	0	0	0	0	0	0	0	0	0		Yes	No	Provider Assisted Testing		Yes	Yes	No	2	5	No	No	2	Unlikely	Female	30	4	No	No	No	1	Secondary	RDT_Ag_Professional_Use
PHC	2023-02-24			ZRC/STARCOV19/2022/PHC/KABUSA				PHC/KABUSA/0240	Yes	Yes	fever__38c__current_or_history_of headache	1	0	0	0	0	0	0	0	0	0	0	0	0	1	0		Yes	No	Provider Assisted Testing		Yes	Yes	No	2	5	No	No	1	Unlikely	Male	28	5	No	No	No	0	Secondary	RDT_Ag_Professional_Use
PHC	2023-02-24			ZRC/STARCOV19/2022/PHC/KABUSA				PHC/KABUSA/0241	Yes	Yes	loss_of_taste others	0	0	0	0	0	0	0	0	0	0	0	1	0	0	1	Dizziness	Yes	No	Provider Assisted Testing		Yes	Yes	No	2	5	No	No	2	Unlikely	Female	30	7	No	No	No	1	Secondary	RDT_Ag_Professional_Use
PHC	2023-02-27			ZRC/STARCOV19/2022/PHC/KABUSA				PHC/KABUSA/0242	Yes	Yes	fever__38c__current_or_history_of headache	1	0	0	0	0	0	0	0	0	0	0	0	0	1	0		Yes	No	Provider Assisted Testing		Yes	Yes	No	2	3	No	No	1	Unlikely	Female	21	3	No	No	No	0	Secondary	RDT_Ag_Professional_Use
PHC	2023-02-28			ZRC/STARCOV19/2022/PHC/KABUSA				PHC/KABUSA/0243	Yes	Yes	headache tiredness	0	0	0	0	0	0	0	0	1	0	0	0	0	1	0		Yes	No	Provider Assisted Testing		Yes	Yes	No	2	3	No	No	1	Unlikely	Female	23	1	No	Yes	No	0	Secondary	RDT_Ag_Professional_Use
PHC	2023-02-28			ZRC/STARCOV19/2022/PHC/KABUSA				PHC/KABUSA/0244	Yes	Yes	fever__38c__current_or_history_of tiredness headache	1	0	0	0	0	0	0	0	1	0	0	0	0	1	0		Yes	No	Provider Assisted Testing		Yes	Yes	No	2	2	Yes	Yes	1	Neutral	Male	25	1	No	No	No	0	Tertiary	RDT_Ag_Professional_Use
PHC	2023-02-28			ZRC/STARCOV19/2022/PHC/KABUSA				PHC/KABUSA/0245	Yes	Yes	headache	0	0	0	0	0	0	0	0	0	0	0	0	0	1	0		Yes	No	Provider Assisted Testing		Yes	Yes	No	2	5	No	No	1	Unlikely	Female	34	1	No	No	No	1	Secondary	RDT_Ag_Professional_Use
PHC	2023-02-28			ZRC/STARCOV19/2022/PHC/KABUSA				PHC/KABUSA/0246	Yes	Yes	fever__38c__current_or_history_of tiredness	1	0	0	0	0	0	0	0	1	0	0	0	0	0	0		Yes	No	Provider Assisted Testing		Yes	Yes	No	2	4	No	No	1	Unlikely	Female	29	1	No	No	No	1	Secondary	RDT_Ag_Professional_Use
PHC	2023-02-28			ZRC/STARCOV19/2022/PHC/KABUSA				PHC/KABUSA/0247	Yes	Yes	fever__38c__current_or_history_of	1	0	0	0	0	0	0	0	0	0	0	0	0	0	0		Yes	No	Provider Assisted Testing		Yes	Yes	No	2	3	No	No	1	Unlikely	Female	32	2	No	No	No	1	Secondary	RDT_Ag_Professional_Use
PHC	2023-02-28			ZRC/STARCOV19/2022/PHC/KABUSA				PHC/KABUSA/0248	Yes	Yes	fever__38c__current_or_history_of	1	0	0	0	0	0	0	0	0	0	0	0	0	0	0		Yes	No	Provider Assisted Testing		Yes	Yes	No	2	5	No	No	1	Unlikely	Female	30	2	No	No	No	1	Secondary	RDT_Ag_Professional_Use
PHC	2023-02-28			ZRC/STARCOV19/2022/PHC/KABUSA				PHC/KABUSA/0249	Yes	Yes	tiredness	0	0	0	0	0	0	0	0	1	0	0	0	0	0	0		Yes	No	Provider Assisted Testing		Yes	Yes	No	2	5	No	No	1	Unlikely	Female	33	1	No	No	No	1	Tertiary	RDT_Ag_Professional_Use
PHC	2023-02-28			ZRC/STARCOV19/2022/PHC/KABUSA				PHC/KABUSA/0250	Yes	Yes	headache	0	0	0	0	0	0	0	0	0	0	0	0	0	1	0		Yes	No	Provider Assisted Testing		Yes	Yes	No	2	3	No	No	1	Unlikely	Female	18	0	No	No	No	1	Secondary	RDT_Ag_Professional_Use
PHC	2023-03-01			ZRC/STARCOV19/2022/PHC/KABUSA				PHC/KABUSA/0251	Yes	Yes	fever__38c__current_or_history_of	1	0	0	0	0	0	0	0	0	0	0	0	0	0	0		Yes	No	Provider Assisted Testing		Yes	Yes	No	2	3	No	No	1	Unlikely	Female	32	8	No	No	No	1	Secondary	RDT_Ag_Professional_Use
PHC	2023-03-01			ZRC/STARCOV19/2022/PHC/KABUSA				PHC/KABUSA/0252	Yes	Yes	headache	0	0	0	0	0	0	0	0	0	0	0	0	0	1	0		Yes	No	Provider Assisted Testing		Yes	Yes	No	2	4	No	No	1	Unlikely	Female	29	8	No	No	No	1	Tertiary	RDT_Ag_Professional_Use
PHC	2023-03-01			ZRC/STARCOV19/2022/PHC/KABUSA				PHC/KABUSA/0253	Yes	Yes	fever__38c__current_or_history_of	1	0	0	0	0	0	0	0	0	0	0	0	0	0	0		Yes	No	Provider Assisted Testing		Yes	Yes	No	2	6	No	No	2	Unlikely	Female	26	9	No	No	No	1	Secondary	RDT_Ag_Professional_Use
PHC	2023-03-01			ZRC/STARCOV19/2022/PHC/KABUSA				PHC/KABUSA/0254	Yes	Yes	headache tiredness	0	0	0	0	0	0	0	0	1	0	0	0	0	1	0		Yes	No	Provider Assisted Testing		Yes	Yes	No	2	2	No	No	2	Unlikely	Female	22	2	No	No	No	1	Secondary	RDT_Ag_Professional_Use
PHC	2023-03-01			ZRC/STARCOV19/2022/PHC/KABUSA				PHC/KABUSA/0255	Yes	Yes	tiredness others	0	0	0	0	0	0	0	0	1	0	0	0	0	0	1	Joint pains	Yes	No	Provider Assisted Testing		Yes	Yes	No	2	4	No	No	1	Unlikely	Female	30	2	No	No	No	0	Secondary	RDT_Ag_Professional_Use
PHC	2023-03-02			ZRC/STARCOV19/2022/PHC/KABUSA				PHC/KABUSA/0256	Yes	Yes	tiredness headache others	0	0	0	0	0	0	0	0	1	0	0	0	0	1	1	Dizziness	Yes	No	Provider Assisted Testing		Yes	Yes	No	2	5	No	No	1	Unlikely	Female	27	7	No	No	No	0	Secondary	RDT_Ag_Professional_Use
PHC	2023-03-02			ZRC/STARCOV19/2022/PHC/KABUSA				PHC/KABUSA/0257	Yes	Yes	fever__38c__current_or_history_of	1	0	0	0	0	0	0	0	0	0	0	0	0	0	0		Yes	No	Provider Assisted Testing		Yes	Yes	No	2	3	No	No	1	Unlikely	Female	18	2	No	No	No	0	Secondary	RDT_Ag_Professional_Use
PHC	2023-03-02			ZRC/STARCOV19/2022/PHC/KABUSA				PHC/KABUSA/0258	Yes	Yes	headache	0	0	0	0	0	0	0	0	0	0	0	0	0	1	0		Yes	No	Provider Assisted Testing		Yes	Yes	No	2	6	No	No	1	Unlikely	Male	42	6	No	No	No	0	Secondary	RDT_Ag_Professional_Use
PHC	2023-03-02			ZRC/STARCOV19/2022/PHC/KABUSA				PHC/KABUSA/0259	Yes	Yes	chest_pains	0	0	0	0	0	0	0	0	0	1	0	0	0	0	0		Yes	No	Provider Assisted Testing		Yes	Yes	No	2	4	No	No	1	Unlikely	Male	27	2	No	No	No	0	Secondary	RDT_Ag_Professional_Use
PHC	2023-03-07			ZRC/STARCOV19/2022/PHC/KABUSA				PHC/KABUSA/0260	Yes	Yes	chest_pains others	0	0	0	0	0	0	0	0	0	1	0	0	0	0	1	Abdominal pains	Yes	No	Provider Assisted Testing		Yes	Yes	No	2	3	No	No	1	Unlikely	Male	31	3	No	No	No	0	Secondary	RDT_Ag_Professional_Use
PHC	2023-03-07			ZRC/STARCOV19/2022/PHC/KABUSA				PHC/KABUSA/0261	Yes	Yes	headache	0	0	0	0	0	0	0	0	0	0	0	0	0	1	0		Yes	No	Provider Assisted Testing		Yes	Yes	No	2	2	No	No	1	Unlikely	Female	25	5	No	No	No	0	Secondary	RDT_Ag_Professional_Use
PHC	2023-03-07			ZRC/STARCOV19/2022/PHC/KABUSA				PHC/KABUSA/0262	Yes	Yes	fever__38c__current_or_history_of headache	1	0	0	0	0	0	0	0	0	0	0	0	0	1	0		Yes	No	Provider Assisted Testing		Yes	Yes	No	2	4	No	No	1	Unlikely	Male	26	6	No	No	No	0	Secondary	RDT_Ag_Professional_Use
PHC	2023-03-07			ZRC/STARCOV19/2022/PHC/KABUSA				PHC/KABUSA/0263	Yes	Yes	headache	0	0	0	0	0	0	0	0	0	0	0	0	0	1	0		Yes	No	Provider Assisted Testing		Yes	Yes	No	2	2	No	No	1	Unlikely	Female	22	4	No	No	No	0	Secondary	RDT_Ag_Professional_Use
PHC	2023-03-07			ZRC/STARCOV19/2022/PHC/KABUSA				PHC/KABUSA/0264	Yes	Yes	fever__38c__current_or_history_of headache others	1	0	0	0	0	0	0	0	0	0	0	0	0	1	1	Vomiting	Yes	No	Provider Assisted Testing		Yes	No	No	2	3	No	No	1	Unlikely	Female	23	5	No	No	No	0	Secondary	RDT_Ag_Professional_Use
PHC	2023-03-07			ZRC/STARCOV19/2022/PHC/KABUSA				PHC/KABUSA/0265	Yes	Yes	sore_throat chest_pains headache	0	1	0	0	0	0	0	0	0	1	0	0	0	1	0		Yes	No	Provider Assisted Testing		Yes	Yes	No	2	5	No	No	1	Neutral	Female	22	4	No	No	No	0	Secondary	RDT_Ag_Professional_Use
PHC	2023-03-07			ZRC/STARCOV19/2022/PHC/KABUSA				PHC/KABUSA/0266	Yes	Yes	headache cough	0	0	0	1	0	0	0	0	0	0	0	0	0	1	0		Yes	No	Provider Assisted Testing		Yes	Yes	No	2	5	No	No	1	Unlikely	Female	26	3	No	No	No	1	Secondary	RDT_Ag_Professional_Use
PHC	2023-03-07			ZRC/STARCOV19/2022/PHC/KABUSA				PHC/KABUSA/0267	Yes	Yes	fever__38c__current_or_history_of	1	0	0	0	0	0	0	0	0	0	0	0	0	0	0		Yes	No	Provider Assisted Testing		Yes	Yes	No	2	3	No	No	2	Unlikely	Female	18	1	No	No	No	1	Secondary	RDT_Ag_Professional_Use
PHC	2023-03-07			ZRC/STARCOV19/2022/PHC/KABUSA				PHC/KABUSA/0268	Yes	Yes	sore_throat cough tiredness	0	1	0	1	0	0	0	0	1	0	0	0	0	0	0		Yes	No	Provider Assisted Testing		Yes	Yes	No	2	3	No	No	1	Unlikely	Female	33	1	No	No	No	0	Secondary	RDT_Ag_Professional_Use
PHC	2023-03-07			ZRC/STARCOV19/2022/PHC/KABUSA				PHC/KABUSA/0269	Yes	Yes	headache	0	0	0	0	0	0	0	0	0	0	0	0	0	1	0		Yes	No	Provider Assisted Testing		Yes	Yes	No	3	4	No	No	1	Unlikely	Female	23	7	No	No	No	0	Tertiary	RDT_Ag_Professional_Use
PHC	2023-03-08			ZRC/STARCOV19/2022/PHC/KABUSA				PHC/KABUSA/0270	Yes	Yes	runny_nose headache	0	0	1	0	0	0	0	0	0	0	0	0	0	1	0		Yes	No	Provider Assisted Testing		Yes	Yes	No	2	4	No	No	1	Unlikely	Female	35	2	No	No	No	1	Secondary	RDT_Ag_Professional_Use
PHC	2023-03-08			ZRC/STARCOV19/2022/PHC/KABUSA				PHC/KABUSA/0271	Yes	Yes	cough	0	0	0	1	0	0	0	0	0	0	0	0	0	0	0		Yes	No	Provider Assisted Testing		Yes	Yes	No	2	2	No	No	1	Unlikely	Female	25	7	No	No	No	1	Secondary	RDT_Ag_Professional_Use
PHC	2023-03-08			ZRC/STARCOV19/2022/PHC/KABUSA				PHC/KABUSA/0272	Yes	Yes	cough fever__38c__current_or_history_of	1	0	0	1	0	0	0	0	0	0	0	0	0	0	0		Yes	No	Provider Assisted Testing		Yes	Yes	No	2	3	No	No	2	Neutral	Female	23	3	No	No	No	1	Secondary	RDT_Ag_Professional_Use
PHC	2023-03-08			ZRC/STARCOV19/2022/PHC/KABUSA				PHC/KABUSA/0273	Yes	Yes	cough chest_pains headache	0	0	0	1	0	0	0	0	0	1	0	0	0	1	0		Yes	No	Provider Assisted Testing		Yes	Yes	No	2	3	No	No	1	Unlikely	Female	28	1	No	No	No	1	Secondary	RDT_Ag_Professional_Use
PHC	2023-03-08			ZRC/STARCOV19/2022/PHC/KABUSA				PHC/KABUSA/0274	Yes	Yes	fever__38c__current_or_history_of	1	0	0	0	0	0	0	0	0	0	0	0	0	0	0		Yes	No	Provider Assisted Testing		Yes	Yes	No	2	3	No	No	1	Unlikely	Female	28	1	No	No	No	1	Secondary	RDT_Ag_Professional_Use
PHC	2023-03-08			ZRC/STARCOV19/2022/PHC/KABUSA				PHC/KABUSA/0275	Yes	Yes	headache	0	0	0	0	0	0	0	0	0	0	0	0	0	1	0		Yes	No	Provider Assisted Testing		Yes	Yes	No	2	4	No	No	1	Unlikely	Female	20	1	No	No	No	1	Secondary	RDT_Ag_Professional_Use
PHC	2023-03-08			ZRC/STARCOV19/2022/PHC/KABUSA				PHC/KABUSA/0276	Yes	Yes	cough chest_pains	0	0	0	1	0	0	0	0	0	1	0	0	0	0	0		Yes	No	Provider Assisted Testing		Yes	Yes	No	3	4	No	No	1	Unlikely	Female	23	1	No	No	No	1	Secondary	RDT_Ag_Professional_Use
PHC	2023-03-08			ZRC/STARCOV19/2022/PHC/KABUSA				PHC/KABUSA/0277	Yes	Yes	fever__38c__current_or_history_of runny_nose	1	0	1	0	0	0	0	0	0	0	0	0	0	0	0		Yes	No	Provider Assisted Testing		Yes	Yes	No	2	5	No	No	1	Unlikely	Female	19	2	No	No	No	1	Secondary	RDT_Ag_Professional_Use
PHC	2023-03-10			ZRC/STARCOV19/2022/PHC/KABUSA				PHC/KABUSA/0278	Yes	Yes	tiredness	0	0	0	0	0	0	0	0	1	0	0	0	0	0	0		Yes	No	Provider Assisted Testing		Yes	Yes	No	2	5	No	No	1	Unlikely	Female	42	1	No	No	No	0	Tertiary	RDT_Ag_Professional_Use
PHC	2023-03-10			ZRC/STARCOV19/2022/PHC/KABUSA				PHC/ kabusa/0279	Yes	Yes	headache others	0	0	0	0	0	0	0	0	0	0	0	0	0	1	1	Dizziness	Yes	No	Provider Assisted Testing		Yes	Yes	No	2	3	No	No	1	Unlikely	Female	26	2	No	No	No	0	Primary	RDT_Ag_Professional_Use
PHC	2023-03-10			ZRC/STARCOV19/2022/PHC/KABUSA				PHC/KABUSA/0280	Yes	Yes	cough	0	0	0	1	0	0	0	0	0	0	0	0	0	0	0		Yes	No	Provider Assisted Testing		Yes	Yes	No	2	3	No	No	1	Unlikely	Male	35	5	No	No	No	0	Secondary	RDT_Ag_Professional_Use
PHC	2023-03-13			ZRC/STARCOV19/2022/PHC/KABUSA				PHC/KABUSA/0281	Yes	Yes	headache	0	0	0	0	0	0	0	0	0	0	0	0	0	1	0		Yes	No	Provider Assisted Testing		Yes	Yes	No	2	5	No	No	1	Neutral	Female	53	2	No	No	No	1	Secondary	RDT_Ag_Professional_Use
PHC	2023-03-13			ZRC/STARCOV19/2022/PHC/KABUSA				PHC/KABUSA/0282	Yes	Yes	vomiting headache fever__38c__current_or_history_of	1	0	0	0	0	1	0	0	0	0	0	0	0	1	0		Yes	No	Provider Assisted Testing		Yes	Yes	No	2	3	No	No	1	Unlikely	Female	20	5	No	No	No	0	Secondary	RDT_Ag_Professional_Use
PHC	2023-03-13			ZRC/STARCOV19/2022/PHC/KABUSA				PHC/KABUSA/0283	Yes	Yes	cough tiredness	0	0	0	1	0	0	0	0	1	0	0	0	0	0	0		Yes	No	Provider Assisted Testing		Yes	Yes	No	3	3	No	No	1	Unlikely	Female	22	4	No	No	No	0	Tertiary	RDT_Ag_Professional_Use
PHC	2023-03-13			ZRC/STARCOV19/2022/PHC/KABUSA				PHC/KABUSA/0284	Yes	Yes	headache	0	0	0	0	0	0	0	0	0	0	0	0	0	1	0		Yes	No	Provider Assisted Testing		Yes	Yes	No	3	2	No	No	1	Unlikely	Female	31	1	No	No	No	0	Secondary	RDT_Ag_Professional_Use
PHC	2023-03-13			ZRC/STARCOV19/2022/PHC/KABUSA				PHC/KABUSA/0285	Yes	Yes	chest_pains	0	0	0	0	0	0	0	0	0	1	0	0	0	0	0		Yes	No	Provider Assisted Testing		Yes	Yes	No	2	3	No	No	1	Neutral	Female	23	2	No	No	No	1	Secondary	RDT_Ag_Professional_Use
PHC	2023-03-13			ZRC/STARCOV19/2022/PHC/KABUSA				PHC/KABUSA/0286	Yes	Yes	tiredness headache others	0	0	0	0	0	0	0	0	1	0	0	0	0	1	1	Back pains and waist	Yes	No	Provider Assisted Testing		Yes	Yes	Yes	3	2	No	No	1	Neutral	Female	35	3	No	No	No	0	Primary	RDT_Ag_Professional_Use
PHC	2023-03-14			ZRC/STARCOV19/2022/PHC/KABUSA				PHC/KABUSA/0287	Yes	Yes	headache	0	0	0	0	0	0	0	0	0	0	0	0	0	1	0		Yes	No	Provider Assisted Testing		Yes	Yes	No	2	3	No	No	1	Unlikely	Female	29	1	No	No	No	0	Primary	RDT_Ag_Professional_Use
PHC	2023-03-14			ZRC/STARCOV19/2022/PHC/KABUSA				PHC /kabusa/0289	Yes	Yes	vomiting fever__38c__current_or_history_of	1	0	0	0	0	1	0	0	0	0	0	0	0	0	0		Yes	No	Provider Assisted Testing		Yes	Yes	No	2	3	No	No	1	Unlikely	Female	18	4	No	No	No	0	Secondary	RDT_Ag_Professional_Use
PHC	2023-03-14			ZRC/STARCOV19/2022/PHC/KABUSA				PHC/KABUSA/0290	Yes	Yes	tiredness chest_pains	0	0	0	0	0	0	0	0	1	1	0	0	0	0	0		Yes	No	Provider Assisted Testing		Yes	Yes	No	2	5	No	No	1	Unlikely	Female	31	1	No	No	No	0	Secondary	RDT_Ag_Professional_Use
PHC	2023-03-14			ZRC/STARCOV19/2022/PHC/KABUSA				PHC/KABUSA/0291	Yes	Yes	chest_pains tiredness vomiting	0	0	0	0	0	1	0	0	1	1	0	0	0	0	0		Yes	No	Provider Assisted Testing		Yes	Yes	No	2	5	No	No	1	Neutral	Female	18	1	No	No	No	0	none	RDT_Ag_Professional_Use
PHC	2023-03-14			ZRC/STARCOV19/2022/PHC/KABUSA				PHC/KABUSA/0292	Yes	Yes	fever__38c__current_or_history_of vomiting tiredness	1	0	0	0	0	1	0	0	1	0	0	0	0	0	0		Yes	No	Provider Assisted Testing		Yes	Yes	No	2	6	No	No	1	Unlikely	Female	27	2	No	No	No	1	Secondary	RDT_Ag_Professional_Use
PHC	2023-03-14			ZRC/STARCOV19/2022/PHC/KABUSA				PHC/KABUSA/0293	Yes	Yes	headache	0	0	0	0	0	0	0	0	0	0	0	0	0	1	0		Yes	No	Provider Assisted Testing		Yes	Yes	No	2	5	No	No	1	Unlikely	Female	20	2	No	No	No	0	Tertiary	RDT_Ag_Professional_Use
PHC	2023-03-15			ZRC/STARCOV19/2022/PHC/KABUSA				PHC/KABUSA/0294	Yes	Yes	tiredness chest_pains	0	0	0	0	0	0	0	0	1	1	0	0	0	0	0		Yes	No	Provider Assisted Testing		Yes	Yes	No	2	2	No	No	1	Unlikely	Female	28	1	No	No	No	0	Secondary	RDT_Ag_Professional_Use
PHC	2023-03-15			ZRC/STARCOV19/2022/PHC/KABUSA				PHC/KABUSA/0295	Yes	Yes	runny_nose cough vomiting	0	0	1	1	0	1	0	0	0	0	0	0	0	0	0		Yes	No	Provider Assisted Testing		Yes	Yes	No	2	3	No	No	2	Neutral	Female	21	2	No	No	No	1	Secondary	RDT_Ag_Professional_Use
PHC	2023-03-15			ZRC/STARCOV19/2022/PHC/KABUSA				PHC/KABUSA/0296	Yes	Yes	cough fever__38c__current_or_history_of	1	0	0	1	0	0	0	0	0	0	0	0	0	0	0		Yes	No	Provider Assisted Testing		Yes	Yes	No	2	4	No	No	1	Neutral	Female	29	1	No	No	No	1	Tertiary	RDT_Ag_Professional_Use
PHC	2023-03-15			ZRC/STARCOV19/2022/PHC/KABUSA				PHC/KABUSA/0297	Yes	Yes	headache	0	0	0	0	0	0	0	0	0	0	0	0	0	1	0		Yes	No	Provider Assisted Testing		Yes	Yes	No	2	6	No	No	1	Unlikely	Female	24	0	No	No	No	1	Secondary	RDT_Ag_Professional_Use
PHC	2023-03-15			ZRC/STARCOV19/2022/PHC/KABUSA				PHC/KABUSA/0298	Yes	Yes	fever__38c__current_or_history_of cough runny_nose	1	0	1	1	0	0	0	0	0	0	0	0	0	0	0		Yes	No	Provider Assisted Testing		Yes	Yes	No	3	5	No	No	1	Unlikely	Female	30	0	No	No	No	1	Secondary	RDT_Ag_Professional_Use
PHC	2023-03-16			ZRC/STARCOV19/2022/PHC/KABUSA				PHC/KABUSA/0299	Yes	Yes	runny_nose headache	0	0	1	0	0	0	0	0	0	0	0	0	0	1	0		Yes	No	Provider Assisted Testing		Yes	Yes	Yes	2	3	No	No	1	Neutral	Female	37	1	No	No	No	0	Tertiary	RDT_Ag_Professional_Use
PHC	2023-03-16			ZRC/STARCOV19/2022/PHC/KABUSA				PHC/KABUSA/0300	Yes	Yes	cough chest_pains tiredness	0	0	0	1	0	0	0	0	1	1	0	0	0	0	0		Yes	No	Provider Assisted Testing		Yes	Yes	No	2	3	No	No	1	Unlikely	Female	36	1	No	No	No	1	Tertiary	RDT_Ag_Professional_Use
PHC	2023-03-16			ZRC/STARCOV19/2022/PHC/KABUSA				PHC/KABUSA/0301	Yes	Yes	fever__38c__current_or_history_of chest_pains headache	1	0	0	0	0	0	0	0	0	1	0	0	0	1	0		Yes	No	Provider Assisted Testing		Yes	Yes	No	2	5	No	No	1	Unlikely	Female	33	1	No	No	No	1	Secondary	RDT_Ag_Professional_Use
PHC	2023-03-16			ZRC/STARCOV19/2022/PHC/KABUSA				PHC/KABUSA/0302	Yes	Yes	chest_pains fever__38c__current_or_history_of headache	1	0	0	0	0	0	0	0	0	1	0	0	0	1	0		Yes	No	Provider Assisted Testing		Yes	Yes	No	2	4	No	No	1	Neutral	Female	28	0	No	No	No	0	Tertiary	RDT_Ag_Professional_Use
PHC	2023-03-16			ZRC/STARCOV19/2022/PHC/KABUSA				PHC/KABUSA/0303	Yes	Yes	headache	0	0	0	0	0	0	0	0	0	0	0	0	0	1	0		Yes	No	Provider Assisted Testing		Yes	Yes	No	2	3	No	No	1	Neutral	Female	26	3	No	No	No	0	Secondary	RDT_Ag_Professional_Use
PHC	2023-03-21			ZRC/STARCOV19/2022/PHC/KABUSA				PHC/KABUSA/0304	Yes	Yes	others	0	0	0	0	0	0	0	0	0	0	0	0	0	0	1	Confirmatory test	Yes	No	Provider Assisted Testing		Yes	Yes	No	2	4	No	No	1	Unlikely	Male	21	2	Yes	No	No	0	Tertiary	RDT_Ag_Professional_Use
PHC	2023-03-22			ZRC/STARCOV19/2022/PHC/KABUSA				PHC/KABUSA/0305	Yes	Yes	headache	0	0	0	0	0	0	0	0	0	0	0	0	0	1	0		Yes	No	Provider Assisted Testing		Yes	Yes	No	3	6	No	No	1	Unlikely	Female	30	2	No	No	No	0	Secondary	RDT_Ag_Professional_Use
PHC	2023-03-22			ZRC/STARCOV19/2022/PHC/KABUSA				PHC/KABUSA/0306	Yes	Yes	headache	0	0	0	0	0	0	0	0	0	0	0	0	0	1	0		Yes	No	Provider Assisted Testing		Yes	Yes	No	2	3	No	No	1	Unlikely	Female	25	0	No	No	No	0	Secondary	RDT_Ag_Professional_Use
PHC	2023-03-23			ZRC/STARCOV19/2022/PHC/KABUSA				PHC/KABUSA/0307	Yes	Yes	headache	0	0	0	0	0	0	0	0	0	0	0	0	0	1	0		Yes	No	Provider Assisted Testing		Yes	Yes	No	2	5	No	No	1	Neutral	Female	23	2	No	No	No	1	Secondary	RDT_Ag_Professional_Use
PHC	2023-03-23			ZRC/STARCOV19/2022/PHC/KABUSA				PHC/KABUSA/0308	Yes	Yes	fever__38c__current_or_history_of headache	1	0	0	0	0	0	0	0	0	0	0	0	0	1	0		Yes	No	Provider Assisted Testing		Yes	No	No	2	3	No	No	1	Unlikely	Female	33	1	No	No	No	1	Secondary	RDT_Ag_Professional_Use
PHC	2023-03-23			ZRC/STARCOV19/2022/PHC/KABUSA				PHC/KABUSA/0309	Yes	Yes	chest_pains headache	0	0	0	0	0	0	0	0	0	1	0	0	0	1	0		Yes	No	Provider Assisted Testing		Yes	Yes	No	2	5	No	No	1	Unlikely	Female	29	2	No	No	No	1	Secondary	RDT_Ag_Professional_Use
PHC	2023-03-23			ZRC/STARCOV19/2022/PHC/KABUSA				PHC/KABUSA/0310	Yes	Yes	runny_nose cough	0	0	1	1	0	0	0	0	0	0	0	0	0	0	0		Yes	No	Provider Assisted Testing		Yes	Yes	No	2	4	No	No	1	Neutral	Female	30	2	No	No	No	1	Secondary	RDT_Ag_Professional_Use
PHC	2023-03-23			ZRC/STARCOV19/2022/PHC/KABUSA				PHC/KABUSA/0311	Yes	Yes	tiredness headache	0	0	0	0	0	0	0	0	1	0	0	0	0	1	0		Yes	No	Provider Assisted Testing		Yes	Yes	No	2	5	No	No	1	Unlikely	Female	23	0	No	No	No	0	Secondary	RDT_Ag_Professional_Use
PHC	2023-03-24			ZRC/STARCOV19/2022/PHC/KABUSA				PHC/KABUSA/0312	Yes	Yes	headache fever__38c__current_or_history_of	1	0	0	0	0	0	0	0	0	0	0	0	0	1	0		Yes	No	Provider Assisted Testing		Yes	Yes	No	2	2	No	No	1	Unlikely	Female	19	2	No	No	No	0	Primary	RDT_Ag_Professional_Use
PHC	2023-03-24			ZRC/STARCOV19/2022/PHC/KABUSA				PHC/KABUSA/0313	Yes	Yes	chest_pains tiredness	0	0	0	0	0	0	0	0	1	1	0	0	0	0	0		Yes	No	Provider Assisted Testing		Yes	Yes	No	2	4	No	No	1	Unlikely	Female	35	0	No	No	No	0	Secondary	RDT_Ag_Professional_Use
PHC	2023-03-24			ZRC/STARCOV19/2022/PHC/KABUSA				PHC/KABUSA/0314	Yes	Yes	loss_of_taste headache	0	0	0	0	0	0	0	0	0	0	0	1	0	1	0		Yes	No	Provider Assisted Testing		Yes	Yes	No	2	6	No	No	1	Unlikely	Female	26	1	No	No	No	0	Secondary	RDT_Ag_Professional_Use
PHC	2023-03-24			ZRC/STARCOV19/2022/PHC/KABUSA				PHC/KABUSA/0315	Yes	Yes	sore_throat runny_nose cough	0	1	1	1	0	0	0	0	0	0	0	0	0	0	0		Yes	No	Provider Assisted Testing		Yes	Yes	No	1	2	No	No	1	Unlikely	Female	26	1	No	No	No	0	Secondary	RDT_Ag_Professional_Use
PHC	2023-03-25			ZRC/STARCOV19/2022/PHC/KABUSA				PHC/KABUSA/0316	Yes	Yes	headache tiredness	0	0	0	0	0	0	0	0	1	0	0	0	0	1	0		Yes	No	Provider Assisted Testing		Yes	Yes	No	2	6	No	No	2	Unlikely	Female	24	1	No	No	No	0	Secondary	RDT_Ag_Professional_Use
PHC	2023-03-25			ZRC/STARCOV19/2022/PHC/KABUSA				PHC/KABUSA/0317	Yes	Yes	tiredness headache	0	0	0	0	0	0	0	0	1	0	0	0	0	1	0		Yes	No	Provider Assisted Testing		Yes	Yes	No	2	5	No	No	1	Neutral	Female	25	0	No	No	No	1	Secondary	RDT_Ag_Professional_Use
PHC	2023-03-25			ZRC/STARCOV19/2022/PHC/KABUSA				PHC/KABUSA/0318	Yes	Yes	cough runny_nose	0	0	1	1	0	0	0	0	0	0	0	0	0	0	0		Yes	No	Provider Assisted Testing		Yes	Yes	No	2	7	No	No	2	Unlikely	Female	21	3	No	No	No	1	Secondary	RDT_Ag_Professional_Use
PHC	2023-03-29			ZRC/STARCOV19/2022/PHC/KABUSA				PHC/KABUSA/0319	Yes	Yes	vomiting cough headache	0	0	0	1	0	1	0	0	0	0	0	0	0	1	0		Yes	No	Provider Assisted Testing		Yes	Yes	No	2	3	No	No	1	Unlikely	Male	19	1	No	No	No	0	Primary	RDT_Ag_Professional_Use
PHC	2023-03-29			ZRC/STARCOV19/2022/PHC/KABUSA				PHC/KABUSA/0320	Yes	Yes	others diarrhea	0	0	0	0	0	0	0	1	0	0	0	0	0	0	1	Stomach ache	Yes	No	Provider Assisted Testing		Yes	Yes	No	2	4	No	No	1	Unlikely	Female	23	1	No	No	No	1	Secondary	RDT_Ag_Professional_Use
PHC	2023-03-29			ZRC/STARCOV19/2022/PHC/KABUSA				PHC/KABUSA/0321	Yes	Yes	headache	0	0	0	0	0	0	0	0	0	0	0	0	0	1	0		Yes	No	Provider Assisted Testing		Yes	Yes	No	2	4	No	No	1	Unlikely	Female	20	1	No	No	No	1	Secondary	RDT_Ag_Professional_Use
PHC	2023-03-29			ZRC/STARCOV19/2022/PHC/KABUSA				PHC/KABUSA/0322	Yes	Yes	tiredness others	0	0	0	0	0	0	0	0	1	0	0	0	0	0	1	Stomach ache	Yes	No	Provider Assisted Testing		Yes	Yes	No	2	3	No	No		Unlikely	Female	29	5	No	No	No	0	none	RDT_Ag_Professional_Use
PHC	2023-03-29			ZRC/STARCOV19/2022/PHC/KABUSA				PHC/KABUSA/0323	Yes	Yes	fever__38c__current_or_history_of loss_of_taste headache	1	0	0	0	0	0	0	0	0	0	0	1	0	1	0		Yes	No	Provider Assisted Testing		Yes	Yes	No	2	3	No	No	1	Unlikely	Female	25	4	No	No	No	0	Secondary	RDT_Ag_Professional_Use
PHC	2023-03-29			ZRC/STARCOV19/2022/PHC/KABUSA				PHC/KABUSA/0324	Yes	Yes	headache others	0	0	0	0	0	0	0	0	0	0	0	0	0	1	1	Body pain	Yes	No	Provider Assisted Testing		Yes	Yes	No	2	3	No	No	1	Unlikely	Female	19	1	No	No	No	0	Secondary	RDT_Ag_Professional_Use
PHC	2023-03-29			ZRC/STARCOV19/2022/PHC/KABUSA				PHC/KABUSA/0325	Yes	Yes	headache fever__38c__current_or_history_of	1	0	0	0	0	0	0	0	0	0	0	0	0	1	0		Yes	No	Provider Assisted Testing		Yes	Yes	No	2	3	No	No	1	Unlikely	Female	37	0	No	No	No	0	Secondary	RDT_Ag_Professional_Use
PHC	2022-10-19			ZRC/STARCOV19/2022/PHC/BWARI				PHC/USHAFA/0001	Yes	Yes	Cough Tiredness Loss of taste	0	0	0	1	0	0	0	0	1	0	0	1	0	0	0		Yes	No	Provider Assisted Testing		Yes	No	No	2	3	No	No	2	Unlikely	Male	40	2	No	No	No	0	Tertiary	RDT_Ag_Professional_Use
PHC	2022-10-20			ZRC/STARCOV19/2022/PHC/BWARI				PHC/USHAFA/0002	Yes	Yes	Sore throat Cough Nausea Loss of taste	0	1	0	1	0	0	1	0	0	0	0	1	0	0	0		Yes	No	Provider Assisted Testing		Yes	Yes	Yes	3	2	No	No	1	Unlikely	Female	70	4	No	No	No	1	Primary	RDT_Ag_Professional_Use
PHC	2022-10-20			ZRC/STARCOV19/2022/PHC/BWARI				PHC/USHAFA/0003	Yes	Yes	Cough Nausea Red eYes Headache	0	0	0	1	0	0	1	0	0	0	1	0	0	1	0		Yes	No	Provider Assisted Testing		Yes	Yes	Yes	2	3	No	No	1	Unlikely	Female	41	3	No	No	No	1	Tertiary	RDT_Ag_Professional_Use
PHC	2022-10-21			ZRC/STARCOV19/2022/PHC/BWARI				PHC/USHAFA/0004	Yes	Yes	Sore throat Tiredness Cough	0	1	0	1	0	0	0	0	1	0	0	0	0	0	0		Yes	No	Provider Assisted Testing		Yes	Yes	Yes	3	4	Yes	No	5	Likely	Male	37	8	No	No	No	0	Tertiary	RDT_Ag_Professional_Use
PHC	2022-10-22			ZRC/STARCOV19/2022/PHC/BWARI				PHC/USHAFA/0005	Yes	Yes	Sore throat Vomiting Tiredness	0	1	0	0	0	1	0	0	1	0	0	0	0	0	0		Yes	No	Provider Assisted Testing		Yes	No	No	2	2	No	No	1	Unlikely	Male	48	1	No	No	No	0	Primary	RDT_Ag_Professional_Use
PHC	2022-10-24			ZRC/STARCOV19/2022/PHC/BWARI				PHC/USHAFA/0006	Yes	Yes	Sore throat Cough Chest pains Headache	0	1	0	1	0	0	0	0	0	1	0	0	0	1	0		Yes	No	Provider Assisted Testing		Yes	Yes	Yes	2	2	No	No	1	Unlikely	Male	45	1	No	No	No	0	Primary	RDT_Ag_Professional_Use
PHC	2022-10-26			ZRC/STARCOV19/2022/PHC/BWARI				PHC/USHAFA/0007	Yes	Yes	Sore throat Chest pains Tiredness	0	1	0	0	0	0	0	0	1	1	0	0	0	0	0		Yes	No	Provider Assisted Testing		Yes	Yes	Yes	3	3	No	No	1	Unlikely	Female	34	1	No	No	No	0	Primary	RDT_Ag_Professional_Use
PHC	2022-10-26			ZRC/STARCOV19/2022/PHC/BWARI				PHC/USHAFA/0008	Yes	Yes	Sore throat Cough Tiredness Chest pains	0	1	0	1	0	0	0	0	1	1	0	0	0	0	0		Yes	No	Provider Assisted Testing		Yes	Yes	Yes	2	3	No	No	1	Unlikely	Female	33	1	No	No	No	0	Primary	RDT_Ag_Professional_Use
PHC	2022-10-26			ZRC/STARCOV19/2022/PHC/BWARI				PHC/USHAFA/0009	Yes	Yes	Cough Sore throat Tiredness Chest pains	0	1	0	1	0	0	0	0	1	1	0	0	0	0	0		Yes	No	Provider Assisted Testing		Yes	Yes	Yes	2	3	No	No	1	Unlikely	Male	22	1	No	No	No	0	Primary	RDT_Ag_Professional_Use
PHC	2022-10-26			ZRC/STARCOV19/2022/PHC/BWARI				PHC/USHAFA/0010	Yes	Yes	Cough Tiredness Chest pains	0	0	0	1	0	0	0	0	1	1	0	0	0	0	0		Yes	No	Provider Assisted Testing		Yes	Yes	Yes	2	2	No	No	1	Unlikely	Male	19	1	No	No	No	0	Primary	RDT_Ag_Professional_Use
PHC	2022-10-27			ZRC/STARCOV19/2022/PHC/BWARI				PHC/USHAFA/0011	Yes	Yes	Cough Tiredness Chest pains	0	0	0	1	0	0	0	0	1	1	0	0	0	0	0		Yes	No	Provider Assisted Testing		Yes	Yes	Yes	2	4	No	No	1	Unlikely	Female	26	1	No	No	No	0	Tertiary	RDT_Ag_Professional_Use
PHC	2022-11-03			ZRC/STARCOV19/2022/PHC/BWARI				PHC/USHAFA/0012	Yes	Yes	Sore throat Shortness of breath Tiredness Chest pains Headache	0	1	0	0	1	0	0	0	1	1	0	0	0	1	0		Yes	No	Provider Assisted Testing		Yes	Yes	Yes	2	3	No	No	3	Unlikely	Male	25	9	No	No	No	0	Primary	RDT_Ag_Professional_Use
PHC	2022-11-08			ZRC/STARCOV19/2022/PHC/BWARI				PHC/USHAFA/0014	Yes	Yes	Shortness of breath Tiredness Red eYes	0	0	0	0	1	0	0	0	1	0	1	0	0	0	0		Yes	No	Provider Assisted Testing		Yes	Yes	Yes	1	1	No	No	1	Unlikely	Male	20	7	No	No	No	0	Tertiary	RDT_Ag_Professional_Use
PHC	2022-11-08			ZRC/STARCOV19/2022/PHC/BWARI				PHC/USHAFA/0015	Yes	Yes	Cough Tiredness Headache	0	0	0	1	0	0	0	0	1	0	0	0	0	1	0		Yes	No	Provider Assisted Testing		Yes	Yes	Yes	1	1	No	No	1	Unlikely	Female	34	4	No	No	No	0	Tertiary	RDT_Ag_Professional_Use
PHC	2022-11-10			ZRC/STARCOV19/2022/PHC/BWARI				PHC/USHAFA/0017	Yes	Yes	Sore throat Nausea Tiredness Chest pains	0	1	0	0	0	0	1	0	1	1	0	0	0	0	0		Yes	No	Provider Assisted Testing		Yes	Yes	Yes	1	2	No	No	2	Likely	Female	36	1	No	No	No	0	Tertiary	RDT_Ag_Professional_Use
PHC	2022-11-10			ZRC/STARCOV19/2022/PHC/BWARI				PHC/USHAFA/0018	Yes	Yes	Runny Nose Tiredness Chest pains Red eYes	0	0	1	0	0	0	0	0	1	1	1	0	0	0	0		Yes	No	Provider Assisted Testing		Yes	Yes	Yes	2	2	No	No	2	Unlikely	Female	34	1	Yes	Yes	No	0	Tertiary	RDT_Ag_Professional_Use
PHC	2022-11-10			ZRC/STARCOV19/2022/PHC/BWARI				PHC/USHAFA/0019	Yes	Yes	Vomiting Cough Tiredness	0	0	0	1	0	1	0	0	1	0	0	0	0	0	0		Yes	No	Provider Assisted Testing		Yes	Yes	Yes	2	1	No	No	2	Neutral	Male	22	2	No	Yes	No	0	Tertiary	RDT_Ag_Professional_Use
PHC	2022-11-10			ZRC/STARCOV19/2022/PHC/BWARI				PHC/USHAFA/0020	Yes	Yes	Sore throat Tiredness Chest pains Red eYes	0	1	0	0	0	0	0	0	1	1	1	0	0	0	0		Yes	No	Provider Assisted Testing		Yes	Yes	Yes	1	2	No	No	2	Neutral	Female	39	1	Yes	No	No	0	Tertiary	RDT_Ag_Professional_Use
PHC	2022-11-10			ZRC/STARCOV19/2022/PHC/BWARI				PHC/USHAFA/0021	Yes	Yes	Cough Nausea Tiredness Red eYes	0	0	0	1	0	0	1	0	1	0	1	0	0	0	0		Yes	No	Provider Assisted Testing		Yes	Yes	Yes	2	2	No	No	2	Unlikely	Female	23	4	Yes	Yes	No	0	Secondary	RDT_Ag_Professional_Use
PHC	2022-11-10			ZRC/STARCOV19/2022/PHC/BWARI				PHC/USHAFA/0022	Yes	Yes	Cough Tiredness Chest pains Red eYes	0	0	0	1	0	0	0	0	1	1	1	0	0	0	0		Yes	No	Provider Assisted Testing		Yes	Yes	Yes	2	1	No	No	2	Likely	Male	37	1	No	Yes	No	0	Tertiary	RDT_Ag_Professional_Use
PHC	2022-11-07			ZRC/STARCOV19/2022/PHC/BWARI				PHC/USHAFA/0023	Yes	Yes	Sore throat Tiredness Chest pains Red eYes	0	1	0	0	0	0	0	0	1	1	1	0	0	0	0		Yes	No	Provider Assisted Testing		Yes	Yes	Yes	2	2	No	No	4	Unlikely	Male	21	4	Yes	No	No	0	Secondary	RDT_Ag_Professional_Use
PHC	2022-11-23			ZRC/STARCOV19/2022/PHC/BWARI				PHC/USHAFA/0024	Yes	Yes	Red eYes Chest pains Runny Nose Vomiting	0	0	1	0	0	1	0	0	0	1	1	0	0	0	0		Yes	No	Provider Assisted Testing		Yes	Yes	Yes	2	2	No	No	1	Unlikely	Female	26	1	Yes	Yes	No	0	Secondary	RDT_Ag_Professional_Use
PHC	2022-11-22			ZRC/STARCOV19/2022/PHC/BWARI				PHC/USHAFA/0025	Yes	Yes	Runny Nose Red eYes Tiredness	0	0	1	0	0	0	0	0	1	0	1	0	0	0	0		Yes	No	Provider Assisted Testing		Yes	Yes	Yes	3	2	No	No	2	Likely	Female	31	3	Yes	Yes	No	0	Secondary	RDT_Ag_Professional_Use
PHC	2022-11-23			ZRC/STARCOV19/2022/PHC/BWARI				PHC/USHAFA/0026	Yes	Yes	Cough Runny Nose Vomiting	0	0	1	1	0	1	0	0	0	0	0	0	0	0	0		Yes	No	Provider Assisted Testing		Yes	Yes	Yes	3	2	No	No	3	Unlikely	Male	39	1	Yes	Yes	No	0	Tertiary	RDT_Ag_Professional_Use
PHC	2022-11-23			ZRC/STARCOV19/2022/PHC/BWARI				PHC/USHAFA/0027	Yes	Yes	Runny Nose Cough Diarrhea Chest pains	0	0	1	1	0	0	0	1	0	1	0	0	0	0	0		Yes	No	Provider Assisted Testing		Yes	Yes	Yes	3	3	No	No	3	Unlikely	Female	33	2	Yes	Yes	No	0	Tertiary	RDT_Ag_Professional_Use
PHC	2022-11-25			ZRC/STARCOV19/2022/PHC/BWARI				PHC/USHAFA/0028	Yes	Yes	Sore throat Chest pains Nausea	0	1	0	0	0	0	1	0	0	1	0	0	0	0	0		Yes	No	Provider Assisted Testing		Yes	Yes	Yes	3	5	No	No	5	Unlikely	Male	45	2	No	Yes	No	0	Tertiary	RDT_Ag_Professional_Use
PHC	2022-11-25			ZRC/STARCOV19/2022/PHC/BWARI				PHC/USHAFA/0029	Yes	Yes	Diarrhea Chest pains Red eYes Cough	0	0	0	1	0	0	0	1	0	1	1	0	0	0	0		Yes	No	Provider Assisted Testing		Yes	Yes	Yes	2	4	No	No	4	Unlikely	Male	35	1	No	No	No	0	Secondary	RDT_Ag_Professional_Use
PHC	2022-12-06			ZRC/STARCOV19/2022/PHC/BWARI				PHC/USHAFA/0030	Yes	Yes	Cough Runny Nose Headache Fever >38c (current or history of)	1	0	1	1	0	0	0	0	0	0	0	0	0	1	0		Yes	No	Provider Assisted Testing		Yes	Yes	Yes	2	2	No	No	3	Likely	Female	22	2	No	Yes	No	0	Secondary	RDT_Ag_Professional_Use
PHC	2022-12-08			ZRC/STARCOV19/2022/PHC/BWARI				PHC/USHAFA/0031	Yes	Yes	Cough Sore throat Runny Nose Tiredness Headache Loss of taste Loss of smell	0	1	1	1	0	0	0	0	1	0	0	1	1	1	0		Yes	No	Provider Assisted Testing		Yes	Yes	Yes	1	3	Yes	No	4	Likely	Female	22	2	Yes	Yes	No	0	Secondary	RDT_Ag_Professional_Use
PHC	2022-12-20			ZRC/STARCOV19/2022/PHC/BWARI				PHC/USHAFA/0032	Yes	Yes	Cough Nausea Diarrhea Tiredness	0	0	0	1	0	0	1	1	1	0	0	0	0	0	0		Yes	No	Provider Assisted Testing		Yes	Yes	Yes	3	3	No	No	3	Likely	Male	38	8	No	Yes	No	0	Secondary	RDT_Ag_Professional_Use
PHC	2022-12-30			ZRC/STARCOV19/2022/PHC/BWARI				PHC/USHAFA/0033	Yes	Yes	Sore throat Tiredness Red eYes Headache	0	1	0	0	0	0	0	0	1	0	1	0	0	1	0		Yes	No	Provider Assisted Testing		Yes	Yes	Yes	3	2	No	No	1	Unlikely	Male	39	2	Yes	Yes	No	0	Tertiary	RDT_Ag_Professional_Use
PHC	2022-12-30			ZRC/STARCOV19/2022/PHC/BWARI				PHC/USHAFA/0034	Yes	Yes	Tiredness Chest pains Red eYes Sore throat	0	1	0	0	0	0	0	0	1	1	1	0	0	0	0		Yes	No	Provider Assisted Testing		Yes	Yes	Yes	2	2	No	No	2	Unlikely	Male	21	3	Yes	Yes	No	1	Tertiary	RDT_Ag_Professional_Use
PHC	2022-12-30			ZRC/STARCOV19/2022/PHC/BWARI				PHC/USHAFA/0035	Yes	Yes	Sore throat Chest pains Red eYes Headache	0	1	0	0	0	0	0	0	0	1	1	0	0	1	0		Yes	No	Provider Assisted Testing		Yes	Yes	Yes	3	3	No	No	1	Unlikely	Male	31	4	No	Yes	No	0	Tertiary	RDT_Ag_Professional_Use
PHC	2022-12-30			ZRC/STARCOV19/2022/PHC/BWARI				PHC/USHAFA/0036	Yes	Yes	Cough Chest pains Red eYes Headache	0	0	0	1	0	0	0	0	0	1	1	0	0	1	0		Yes	No	Provider Assisted Testing		Yes	Yes	Yes	2	2	No	No	2	Likely	Female	45	5	Yes	Yes	No	1	Primary	RDT_Ag_Professional_Use
PHC	2022-12-30			ZRC/STARCOV19/2022/PHC/BWARI				PHC/USHAFA/0037	Yes	Yes	Sore throat Diarrhea Tiredness Chest pains	0	1	0	0	0	0	0	1	1	1	0	0	0	0	0		Yes	No	Provider Assisted Testing		Yes	Yes	Yes	2	3	No	No	3	Likely	Male	45	3	Yes	Yes	No	1	Primary	RDT_Ag_Professional_Use
PHC	2023-01-02			ZRC/STARCOV19/2022/PHC/BWARI				PHC/USHAFA/0038	Yes	Yes	Sore throat Diarrhea Tiredness Chest pains	0	1	0	0	0	0	0	1	1	1	0	0	0	0	0		Yes	No	Provider Assisted Testing		Yes	Yes	Yes	2	2	No	No	2	Likely	Male	35	1	Yes	Yes	No	0	Secondary	RDT_Ag_Professional_Use
PHC	2023-01-04			ZRC/STARCOV19/2022/PHC/BWARI				PHC/USHAFA/0039	Yes	Yes	Loss of smell Fever >38c (current or history of) Diarrhea Chest pains Headache	1	0	0	0	0	0	0	1	0	1	0	0	1	1	0		Yes	No	Provider Assisted Testing		Yes	Yes	Yes	3	2	No	No	2	Likely	Male	32	1	Yes	Yes	No	0	Secondary	RDT_Ag_Professional_Use
PHC	2023-01-05			ZRC/STARCOV19/2022/PHC/BWARI				PHC/USHAFA/0040	Yes	Yes	Cough Tiredness Chest pains Headache	0	0	0	1	0	0	0	0	1	1	0	0	0	1	0		Yes	No	Provider Assisted Testing		Yes	Yes	Yes	2	2	No	No	2	Unlikely	Female	35	1	Yes	Yes	No	0	Tertiary	RDT_Ag_Professional_Use
PHC	2023-01-05			ZRC/STARCOV19/2022/PHC/BWARI				PHC/USHAFA/0041	Yes	Yes	Runny Nose Cough Tiredness Chest pains Red eYes	0	0	1	1	0	0	0	0	1	1	1	0	0	0	0		Yes	No	Provider Assisted Testing		Yes	Yes	Yes	3	4	No	No	2	Unlikely	Female	46	2	Yes	Yes	No	0	Tertiary	RDT_Ag_Professional_Use
PHC	2023-01-10			ZRC/STARCOV19/2022/PHC/BWARI				PHC/USHAFA/0042	Yes	Yes	Diarrhea Tiredness Chest pains Headache	0	0	0	0	0	0	0	1	1	1	0	0	0	1	0		Yes	No	Provider Assisted Testing		Yes	Yes	Yes	3	6	No	No	2	Likely	Female	39	9	Yes	Yes	No	0	Primary	RDT_Ag_Professional_Use
PHC	2023-01-16			ZRC/STARCOV19/2022/PHC/BWARI				PHC/USHAFA/0043	Yes	Yes	Cough Diarrhea Sore throat Red eYes	0	1	0	1	0	0	0	1	0	0	1	0	0	0	0		Yes	No	Provider Assisted Testing		Yes	Yes	Yes	3	2	No	No	2	Unlikely	Female	31	2	Yes	No	No	0	Secondary	RDT_Ag_Professional_Use
PHC	2023-01-16			ZRC/STARCOV19/2022/PHC/BWARI				PHC/USHAFA/0044	Yes	Yes	Cough Diarrhea Tiredness Headache	0	0	0	1	0	0	0	1	1	0	0	0	0	1	0		Yes	No	Provider Assisted Testing		Yes	Yes	Yes	2	2	No	No	2	Likely	Female	20	2	Yes	Yes	No	0	Secondary	RDT_Ag_Professional_Use
PHC	2023-01-16			ZRC/STARCOV19/2022/PHC/BWARI				PHC/USHAFA/0045	Yes	Yes	Sore throat Diarrhea Chest pains Red eYes	0	1	0	0	0	0	0	1	0	1	1	0	0	0	0		Yes	No	Provider Assisted Testing		Yes	Yes	Yes	2	2	No	No	2	Unlikely	Female	22	2	No	No	No	0	Tertiary	RDT_Ag_Professional_Use
PHC	2023-01-21			ZRC/STARCOV19/2022/PHC/BWARI				PHC/USHAFA/0046	Yes	Yes	Cough Headache Runny Nose	0	0	1	1	0	0	0	0	0	0	0	0	0	1	0		Yes	No	Provider Assisted Testing		Yes	Yes	Yes	3	3	No	No	3	Likely	Male	73	2	No	No	No	0	Tertiary	RDT_Ag_Professional_Use
PHC	2022-10-20			ZRC/STARCOV19/2022/PHC/ZUBA				PHC/ZUBA/0001	Yes	Yes	Cough Runny Nose	0	0	1	1	0	0	0	0	0	0	0	0	0	0	0		Yes	No	Provider Assisted Testing		Yes	Yes	Yes	3	1	No	No	1	Neutral	Female	23	0	No	Yes	No	0	Tertiary	RDT_Ag_Professional_Use
PHC	2022-10-19			ZRC/STARCOV19/2022/PHC/ZUBA				PHC/ZUBA/0002	Yes	Yes	Headache	0	0	0	0	0	0	0	0	0	0	0	0	0	1	0		Yes	No	Provider Assisted Testing		Yes	No	No	2	4	Yes	No	5	Likely	Female	19	0	No	No	No	0	Tertiary	RDT_Ag_Professional_Use
PHC	2022-10-20			ZRC/STARCOV19/2022/PHC/ZUBA				PHC/ZUBA/0003	Yes	Yes	Runny Nose	0	0	1	0	0	0	0	0	0	0	0	0	0	0	0		Yes	No	Provider Assisted Testing		Yes	Yes	No	4	5	No	No	2	Neutral	Female	23	0	No	No	No	0	Tertiary	RDT_Ag_Professional_Use
PHC	2022-10-20			ZRC/STARCOV19/2022/PHC/ZUBA				PHC/ZUBA/0004	Yes	Yes	Headache	0	0	0	0	0	0	0	0	0	0	0	0	0	1	0		Yes	No	Provider Assisted Testing		Yes	Yes	No	3	3	No	No	2	Unlikely	Female	19	0	No	No	No	0	Tertiary	RDT_Ag_Professional_Use
PHC	2022-10-25			ZRC/STARCOV19/2022/PHC/ZUBA				PHC/ZUBA/0005	Yes	Yes	Cough	0	0	0	1	0	0	0	0	0	0	0	0	0	0	0		Yes	No	Provider Assisted Testing		Yes	Yes	Yes	2	5	No	No	1	Unlikely	Female	66	0	No	No	No	2	Tertiary	RDT_Ag_Professional_Use
PHC	2022-10-25			ZRC/STARCOV19/2022/PHC/ZUBA				PHC/ZUBA/0006	Yes	Yes	Cough	0	0	0	1	0	0	0	0	0	0	0	0	0	0	0		Yes	No	Provider Assisted Testing		Yes	Yes	Yes	4	4	No	No	3	Neutral	Female	52	0	No	No	No	1	Secondary	RDT_Ag_Professional_Use
PHC	2022-10-25			ZRC/STARCOV19/2022/PHC/ZUBA				PHC/ZUBA/0007	Yes	Yes	Runny Nose	0	0	1	0	0	0	0	0	0	0	0	0	0	0	0		Yes	No	Provider Assisted Testing		Yes	Yes	Yes	3	3	Yes	No	5	Likely	Male	25	1	No	Yes	No	1	Tertiary	RDT_Ag_Professional_Use
PHC	2022-10-28			ZRC/STARCOV19/2022/PHC/ZUBA				PHC/ZUBA/0008	Yes	Yes	Cough	0	0	0	1	0	0	0	0	0	0	0	0	0	0	0		Yes	No	Provider Assisted Testing		Yes	Yes	No	2	6	Yes	Yes	2	Unlikely	Male	25	1	No	Yes	No	1	Tertiary	RDT_Ag_Professional_Use
PHC	2022-11-03			ZRC/STARCOV19/2022/PHC/ZUBA				PHC/ZUBA/0016	Yes	Yes	Chest pains Cough	0	0	0	1	0	0	0	0	0	1	0	0	0	0	0		Yes	No	Provider Assisted Testing		Yes	Yes	Yes	2	3	Yes	No	2	Unlikely	Female	38	2	Yes	Yes		2	Tertiary	RDT_Ag_Professional_Use
PHC	2022-11-03			ZRC/STARCOV19/2022/PHC/ZUBA				PHC/ZUBA/0022	Yes	Yes	Fever >38c (current or history of)	1	0	0	0	0	0	0	0	0	0	0	0	0	0	0		Yes	No	Provider Assisted Testing		Yes	Yes	Yes	2	2	Yes	No	2	Neutral	Female	20	2	Yes	Yes	No	3	Tertiary	RDT_Ag_Professional_Use
PHC	2022-11-02			ZRC/STARCOV19/2022/PHC/ZUBA				PHC/ZUBA/0024	Yes	Yes	Vomiting Headache	0	0	0	0	0	1	0	0	0	0	0	0	0	1	0		Yes	No	Provider Assisted Testing		Yes	Yes	Yes	4	5	Yes	No	2	Likely	Female	19	2	Yes	No	No	1	Secondary	RDT_Ag_Professional_Use
PHC	2022-11-01			ZRC/STARCOV19/2022/PHC/ZUBA				PHC/ZUBA/0029	Yes	Yes	Vomiting Nausea	0	0	0	0	0	1	1	0	0	0	0	0	0	0	0		Yes	No	Provider Assisted Testing		Yes	Yes	Yes	2	4	No	Yes	3	Likely	Male	41	2	Yes	No	No	2	Tertiary	RDT_Ag_Professional_Use
PHC	2022-11-02			ZRC/STARCOV19/2022/PHC/ZUBA				PHC/ZUBA/0034	Yes	Yes	Runny Nose Loss of smell	0	0	1	0	0	0	0	0	0	0	0	0	1	0	0		Yes	No	Provider Assisted Testing		Yes	Yes	Yes	2	3	Yes	No	2	Likely	Female	30	2	No	No	No	2	Secondary	RDT_Ag_Professional_Use
PHC	2022-11-02			ZRC/STARCOV19/2022/PHC/ZUBA				PHC/ZUBA/0035	Yes	Yes	Fever >38c (current or history of)	1	0	0	0	0	0	0	0	0	0	0	0	0	0	0		Yes	No	Provider Assisted Testing		Yes	No	No	2	4	No	No	1	Unlikely	Female	55	2	No	No	No	2	Tertiary	RDT_Ag_Professional_Use
PHC	2022-11-07			ZRC/STARCOV19/2022/PHC/ZUBA				PHC/ZUBA/0037	Yes	Yes	Tiredness Headache Fever >38c (current or history of)	1	0	0	0	0	0	0	0	1	0	0	0	0	1	0		Yes	No	Provider Assisted Testing		Yes	Yes	Yes	2	2	No	No	1	Unlikely	Female	45	0	No	Yes	No	2	Primary	RDT_Ag_Professional_Use
PHC	2022-11-08			ZRC/STARCOV19/2022/PHC/ZUBA				PHC/ZUBA/0039	Yes	Yes	Cough Runny Nose	0	0	1	1	0	0	0	0	0	0	0	0	0	0	0		Yes	No	Provider Assisted Testing		Yes	Yes	Yes	3	3	No	No	1	Unlikely	Female	31	3	No	Yes	No	3	Secondary	RDT_Ag_Professional_Use
PHC	2022-11-08			ZRC/STARCOV19/2022/PHC/ZUBA				PHC/ZUBA/0045	Yes	Yes	Tiredness Runny Nose	0	0	1	0	0	0	0	0	1	0	0	0	0	0	0		Yes	No	Provider Assisted Testing		Yes	Yes	Yes	2	3	No	No	1	Unlikely	Female	30	2	No	No	No	2	Tertiary	RDT_Ag_Professional_Use
PHC	2022-11-10			ZRC/STARCOV19/2022/PHC/ZUBA				PHC/ZUBA/0046	Yes	Yes	Cough Vomiting Loss of taste	0	0	0	1	0	1	0	0	0	0	0	1	0	0	0		Yes	No	Provider Assisted Testing		Yes	Yes	Yes	2	3	No	No	3	Unlikely	Female	32	2	No	No	No	2	Tertiary	RDT_Ag_Professional_Use
PHC	2022-11-10			ZRC/STARCOV19/2022/PHC/ZUBA				PHC/ZUBA/0047	Yes	Yes	Headache Loss of taste Chest pains	0	0	0	0	0	0	0	0	0	1	0	1	0	1	0		Yes	No	Provider Assisted Testing		Yes	Yes	Yes	2	4	Yes	Yes	2	Neutral	Female	22	2	No	No	No	2	Tertiary	RDT_Ag_Professional_Use
PHC	2022-11-22			ZRC/STARCOV19/2022/PHC/ZUBA				PHC/ZUBA/0061	Yes	Yes	Nausea Chest pains Loss of taste	0	0	0	0	0	0	1	0	0	1	0	1	0	0	0		Yes	No	Provider Assisted Testing		Yes	Yes	Yes	3	3	No	No	2	Unlikely	Male	26	13	Yes	No	No	3	Secondary	RDT_Ag_Professional_Use
PHC	2022-12-06			ZRC/STARCOV19/2022/PHC/ZUBA				PHC/ZUBA/0062	Yes	Yes	Fever >38c (current or history of) Runny Nose Cough Tiredness	1	0	1	1	0	0	0	0	1	0	0	0	0	0	0		Yes	No	Provider Assisted Testing		Yes	Yes	Yes	3	5	No	No	4	Likely	Male	32	2	Yes	No	No	3	Tertiary	RDT_Ag_Professional_Use
PHC	2022-12-07			ZRC/STARCOV19/2022/PHC/ZUBA				PHC/ZUBA/0067	Yes	Yes	Fever >38c (current or history of) Headache Vomiting	1	0	0	0	0	1	0	0	0	0	0	0	0	1	0		Yes	No	Provider Assisted Testing		Yes	Yes	Yes	2	2	No	No	1	Likely	Female	25	3	Yes	Yes	No	2	Tertiary	RDT_Ag_Professional_Use
PHC	2022-11-10			ZRC/STARCOV19/2022/PHC/ZUBA				PHC/ZUBA/0068	Yes	Yes	Runny Nose Shortness of breath Diarrhea	0	0	1	0	1	0	0	1	0	0	0	0	0	0	0		Yes	No	Provider Assisted Testing		Yes	Yes	Yes	3	4	Yes	No	3	Neutral	Male	31		Yes	Yes	Yes	3	Tertiary	RDT_Ag_Professional_Use
PHC	2022-11-10			ZRC/STARCOV19/2022/PHC/ZUBA				PHC/ZUBA/0069	Yes	Yes	Cough Vomiting Diarrhea	0	0	0	1	0	1	0	1	0	0	0	0	0	0	0		Yes	No	Provider Assisted Testing		Yes	Yes	Yes	4	4	No	Yes	3	Neutral	Female	20	6	Yes	Yes	No	3	Secondary	RDT_Ag_Professional_Use
PHC	2022-12-13			ZRC/STARCOV19/2022/PHC/ZUBA				PHC/ZUBA/0070	Yes	Yes	Fever >38c (current or history of) Shortness of breath Tiredness	1	0	0	0	1	0	0	0	1	0	0	0	0	0	0		Yes	No	Provider Assisted Testing		Yes	Yes	Yes	3	3	Yes	No	3	Unlikely	Female	27	6	Yes	Yes	No	3	Secondary	RDT_Ag_Professional_Use
PHC	2023-01-11			ZRC/STARCOV19/2022/PHC/ZUBA				PHC/ZUBA/0071	Yes	Yes	Cough Vomiting Nausea	0	0	0	1	0	1	1	0	0	0	0	0	0	0	0		Yes	No	Provider Assisted Testing		Yes	Yes	Yes	5	6	Yes	Yes	6	Unlikely	Female	21	8	Yes	Yes	No	3	Secondary	RDT_Ag_Professional_Use
PHC	2022-12-14			ZRC/STARCOV19/2022/PHC/ZUBA				PHC/ZUBA/0072	Yes	Yes	Vomiting Diarrhea Red eYes	0	0	0	0	0	1	0	1	0	0	1	0	0	0	0		Yes	No	Provider Assisted Testing		Yes	Yes	Yes	3	6	Yes	No	2	Unlikely	Female	31	8	Yes	Yes	No	4	Tertiary	RDT_Ag_Professional_Use
PHC	2022-12-14			ZRC/STARCOV19/2022/PHC/ZUBA				PHC/ZUBA/0073	Yes	Yes	Shortness of breath Tiredness Red eYes	0	0	0	0	1	0	0	0	1	0	1	0	0	0	0		Yes	No	Provider Assisted Testing		Yes	Yes	No	4	6	Yes	Yes	6	Neutral	Female	26	2	Yes	Yes	No	4	Tertiary	RDT_Ag_Professional_Use
PHC	2022-12-14			ZRC/STARCOV19/2022/PHC/ZUBA				PHC/ZUBA/0074	Yes	Yes	Vomiting Cough Diarrhea	0	0	0	1	0	1	0	1	0	0	0	0	0	0	0		Yes	No	Provider Assisted Testing		Yes	Yes	Yes	4	5	Yes	Yes	6	Neutral	Female	21	2	Yes	Yes	No	3	Tertiary	RDT_Ag_Professional_Use
PHC	2022-12-16			ZRC/STARCOV19/2022/PHC/ZUBA				PHC/ZUBA/0075	Yes	Yes	Runny Nose Vomiting Tiredness	0	0	1	0	0	1	0	0	1	0	0	0	0	0	0		Yes	No	Provider Assisted Testing		Yes	Yes	Yes	5	6	Yes	Yes	5	Unlikely	Female	27	3	Yes	No	No	2	Secondary	RDT_Ag_Professional_Use
PHC	2022-12-16			ZRC/STARCOV19/2022/PHC/ZUBA				PHC/ZUBA/0076	Yes	Yes	Tiredness Loss of taste Headache	0	0	0	0	0	0	0	0	1	0	0	1	0	1	0		Yes	No	Provider Assisted Testing		Yes	Yes	Yes	3	3	Yes	Yes	3	Neutral	Female	30	5	Yes	No	No	3	Secondary	RDT_Ag_Professional_Use
PHC	2022-12-16			ZRC/STARCOV19/2022/PHC/ZUBA				PHC/ZUBA/0078	Yes	Yes	Red eYes Tiredness Shortness of breath	0	0	0	0	1	0	0	0	1	0	1	0	0	0	0		Yes	No	Provider Assisted Testing		Yes	Yes	Yes	5	4	Yes	Yes	3	Likely	Female	60	3	Yes	Yes	No	3	Tertiary	RDT_Ag_Professional_Use
PHC	2022-12-17			ZRC/STARCOV19/2022/PHC/ZUBA				PHC/ZUBA/0079	Yes	Yes	Red eYes Loss of taste Headache	0	0	0	0	0	0	0	0	0	0	1	1	0	1	0		Yes	No	Provider Assisted Testing		Yes	Yes	Yes	5	3	No	Yes	3	Unlikely	Female	48	4	Yes	Yes	No	2	Tertiary	RDT_Ag_Professional_Use
PHC	2022-12-18			ZRC/STARCOV19/2022/PHC/ZUBA				PHC/ZUBA/0080	Yes	Yes	Loss of smell Tiredness Vomiting	0	0	0	0	0	1	0	0	1	0	0	0	1	0	0		Yes	No	Provider Assisted Testing		Yes	Yes	Yes	2	2	No	No	2	Very Unlikely	Female	40	3	Yes	Yes	No	3	Secondary	RDT_Ag_Professional_Use
PHC	2022-12-18			ZRC/STARCOV19/2022/PHC/ZUBA				PHC/ZUBA/0081	Yes	Yes	Chest pains Tiredness Nausea	0	0	0	0	0	0	1	0	1	1	0	0	0	0	0		Yes	No	Provider Assisted Testing		Yes	Yes	Yes	3	2	Yes	Yes	2	Neutral	Male	20	3	Yes	Yes	No	3	Secondary	RDT_Ag_Professional_Use
PHC	2022-12-18			ZRC/STARCOV19/2022/PHC/ZUBA				PHC/ZUBA/0082	Yes	Yes	Tiredness Vomiting Cough Loss of taste	0	0	0	1	0	1	0	0	1	0	0	1	0	0	0		Yes	No	Provider Assisted Testing		Yes	Yes	Yes	2	2	Yes	No	2	Unlikely	Female	22	3	Yes	Yes	No	4	Tertiary	RDT_Ag_Professional_Use
PHC	2022-12-18			ZRC/STARCOV19/2022/PHC/ZUBA				PHC/ZUBA/0083	Yes	Yes	Chest pains Tiredness Vomiting Runny Nose	0	0	1	0	0	1	0	0	1	1	0	0	0	0	0		Yes	No	Provider Assisted Testing		Yes	Yes	Yes	2	2	Yes	Yes	2	Unlikely	Female	35	3	Yes	Yes	No	0	Secondary	RDT_Ag_Professional_Use
PHC	2022-12-20			ZRC/STARCOV19/2022/PHC/ZUBA				PHC/ZUBA/0084	Yes	Yes	Red eYes Vomiting Cough	0	0	0	1	0	1	0	0	0	0	1	0	0	0	0		Yes	No	Provider Assisted Testing		Yes	Yes	Yes	2	3	Yes	Yes	3	Unlikely	Female	38	3	Yes	Yes	No	0	Secondary	RDT_Ag_Professional_Use
PHC	2023-01-17			ZRC/STARCOV19/2022/PHC/ZUBA				PHC/ZUBA/0099	Yes	Yes	Runny Nose Cough Vomiting	0	0	1	1	0	1	0	0	0	0	0	0	0	0	0		Yes	No	Provider Assisted Testing		Yes	Yes	Yes	4	5	No	Yes	2	Unlikely	Female	24	9	No	Yes	No	0	Secondary	RDT_Ag_Professional_Use
PHC	2022-12-18			ZRC/STARCOV19/2022/PHC/ZUBA				PHC/ZUBA/0100	Yes	Yes	Sore throat Cough Tiredness Headache	0	1	0	1	0	0	0	0	1	0	0	0	0	1	0		Yes	No	Provider Assisted Testing		Yes	Yes	Yes	4	4	No	No	3	Very Unlikely	Male	32	10	No	Yes	No	0	Secondary	RDT_Ag_Professional_Use
PHC	2023-01-17			ZRC/STARCOV19/2022/PHC/ZUBA				PHC/ZUBA/0101	Yes	Yes	Cough Nausea Tiredness Headache	0	0	0	1	0	0	1	0	1	0	0	0	0	1	0		Yes	No	Provider Assisted Testing		Yes	Yes	Yes	3	5	No	No	4	Unlikely	Female	39	11	No	Yes	No	0	Tertiary	RDT_Ag_Professional_Use
PHC	2022-12-18			ZRC/STARCOV19/2022/PHC/ZUBA				PHC/ZUBA/0102	Yes	Yes	Cough Nausea Headache	0	0	0	1	0	0	1	0	0	0	0	0	0	1	0		Yes	No	Provider Assisted Testing		Yes	Yes	Yes	3	3	No	No	4	Unlikely	Female	18	12	No	Yes	No	0	Tertiary	RDT_Ag_Professional_Use
PHC	2022-12-18			ZRC/STARCOV19/2022/PHC/ZUBA				PHC/ZUBA/0102	Yes	Yes	Headache Tiredness Chest pains Cough Shortness of breath	0	0	0	1	1	0	0	0	1	1	0	0	0	1	0		Yes	No	Provider Assisted Testing		Yes	Yes	Yes	3	4	No	No	5	Neutral	Female	30	13	No	Yes	No	0	Others	RDT_Ag_Professional_Use
PHC	2022-12-18			ZRC/STARCOV19/2022/PHC/ZUBA				PHC/ZUBA/0103	Yes	Yes	Tiredness Headache Nausea Cough Runny Nose	0	0	1	1	0	0	1	0	1	0	0	0	0	1	0		Yes	No	Provider Assisted Testing		Yes	Yes	Yes	3	4	No	No	3	Unlikely	Male	32	15	No	Yes	No	0	Secondary	RDT_Ag_Professional_Use
PHC	2022-12-18			ZRC/STARCOV19/2022/PHC/ZUBA				PHC/ZUBA/0105	Yes	Yes	Cough Nausea Headache Tiredness	0	0	0	1	0	0	1	0	1	0	0	0	0	1	0		Yes	No	Provider Assisted Testing		Yes	Yes	Yes	3	2	No	No	4	Unlikely	Female	21	17	No	Yes	No	0	Primary	RDT_Ag_Professional_Use
PHC	2022-12-18			ZRC/STARCOV19/2022/PHC/ZUBA				PHC/ZUBA/0106	Yes	Yes	Cough Nausea Tiredness Headache	0	0	0	1	0	0	1	0	1	0	0	0	0	1	0		Yes	No	Provider Assisted Testing		Yes	Yes	Yes	3	2	No	No	3	Very Unlikely	Female	21	17	No	Yes	No	0	Primary	RDT_Ag_Professional_Use
PHC	2022-12-18			ZRC/STARCOV19/2022/PHC/ZUBA				PHC/ZUBA/0107	Yes	Yes	Headache Chest pains Tiredness Nausea	0	0	0	0	0	0	1	0	1	1	0	0	0	1	0		Yes	No	Provider Assisted Testing		Yes	Yes	Yes	4	2	No	No	3	Unlikely	Female	28	16	No	Yes	No	0	Tertiary	RDT_Ag_Professional_Use
PHC	2022-12-19			ZRC/STARCOV19/2022/PHC/ZUBA				PHC/ZUBA/0108	Yes	Yes	Headache Diarrhea Tiredness	0	0	0	0	0	0	0	1	1	0	0	0	0	1	0		Yes	No	Provider Assisted Testing		Yes	Yes	Yes	3	4	No	No	4	Unlikely	Female	35	17	Yes	No	No	3	Tertiary	RDT_Ag_Professional_Use
PHC	2022-12-19			ZRC/STARCOV19/2022/PHC/ZUBA				PHC/ZUBA/0109	Yes	Yes	Tiredness Chest pains Headache Sore throat	0	1	0	0	0	0	0	0	1	1	0	0	0	1	0		Yes	No	Provider Assisted Testing		Yes	Yes	Yes	3	4	No	No	4	Unlikely	Male	31	5	No	No	No	4	Tertiary	RDT_Ag_Professional_Use
PHC	2022-12-19			ZRC/STARCOV19/2022/PHC/ZUBA				PHC/ZUBA/0110	Yes	Yes	Headache Cough Tiredness Chest pains	0	0	0	1	0	0	0	0	1	1	0	0	0	1	0		Yes	No	Provider Assisted Testing		Yes	Yes	Yes	4	4	No	No	4	Unlikely	Male	30	3	No	No	No	3	Secondary	RDT_Ag_Professional_Use
PHC	2022-12-20			ZRC/STARCOV19/2022/PHC/ZUBA				PHC/ZUBA/0111	Yes	Yes	Cough Sore throat	0	1	0	1	0	0	0	0	0	0	0	0	0	0	0		Yes	No	Provider Assisted Testing		Yes	Yes	Yes	4	2	No	No	4	Unlikely	Male	26	4	Yes	Yes	No	2	Tertiary	RDT_Ag_Professional_Use
PHC	2022-12-20			ZRC/STARCOV19/2022/PHC/ZUBA				PHC/ZUBA/0112	Yes	Yes	Runny Nose Tiredness Chest pains	0	0	1	0	0	0	0	0	1	1	0	0	0	0	0		Yes	No	Provider Assisted Testing		Yes	Yes	Yes	4	3	No	No	4	Unlikely	Male	25	4	Yes	No	No	1	Secondary	RDT_Ag_Professional_Use
PHC	2022-12-20			ZRC/STARCOV19/2022/PHC/ZUBA				PHC/ZUBA/0113	Yes	Yes	Headache Tiredness Cough	0	0	0	1	0	0	0	0	1	0	0	0	0	1	0		Yes	No	Provider Assisted Testing		Yes	Yes	Yes	3	4	No	No	3	Very Unlikely	Female	40	2	Yes	No	No	3	Tertiary	RDT_Ag_Professional_Use
PHC	2022-12-21			ZRC/STARCOV19/2022/PHC/ZUBA				PHC/ZUBA/0114	Yes	Yes	Nausea Tiredness Headache Sore throat	0	1	0	0	0	0	1	0	1	0	0	0	0	1	0		Yes	No	Provider Assisted Testing		Yes	Yes	Yes	4	2	No	No	4	Unlikely	Female	22	3	Yes	No	No	0	Tertiary	RDT_Ag_Professional_Use
PHC	2022-12-28			ZRC/STARCOV19/2022/PHC/ZUBA				PHC/ZUBA/0115	Yes	Yes	Cough Tiredness Headache Nausea	0	0	0	1	0	0	1	0	1	0	0	0	0	1	0		Yes	No	Provider Assisted Testing		Yes	Yes	Yes	2	1	No	No	3	Very Unlikely	Female	20	3	Yes	No	No	0	Secondary	RDT_Ag_Professional_Use
PHC	2022-12-28			ZRC/STARCOV19/2022/PHC/ZUBA				PHC/ZUBA/0116	Yes	Yes	Headache Tiredness Vomiting Cough	0	0	0	1	0	1	0	0	1	0	0	0	0	1	0		Yes	No	Provider Assisted Testing		Yes	No	Yes	2	4	No	No	5	Unlikely	Female	30	2	No	Yes	No	0	Secondary	RDT_Ag_Professional_Use
PHC	2022-12-28			ZRC/STARCOV19/2022/PHC/ZUBA				PHC/ZUBA/0117	Yes	Yes	Headache Cough Sore throat Nausea	0	1	0	1	0	0	1	0	0	0	0	0	0	1	0		Yes	No	Provider Assisted Testing		Yes	No	Yes	3	2	No	No	3	Very Unlikely	Female	28	4	No	No	No	0	Secondary	RDT_Ag_Professional_Use
PHC	2022-12-28			ZRC/STARCOV19/2022/PHC/ZUBA				PHC/ZUBA/0118	Yes	Yes	Headache Cough Tiredness	0	0	0	1	0	0	0	0	1	0	0	0	0	1	0		Yes	No	Provider Assisted Testing		Yes	Yes	Yes	3	4	No	No	4	Unlikely	Female	50	3	No	Yes	No	4	Secondary	RDT_Ag_Professional_Use
PHC	2022-12-28			ZRC/STARCOV19/2022/PHC/ZUBA				PHC/ZUBA/0119	Yes	Yes	Headache Chest pains Cough	0	0	0	1	0	0	0	0	0	1	0	0	0	1	0		Yes	No	Provider Assisted Testing		Yes	No	Yes	3	2	No	No	5	Unlikely	Female	23	4	No	No	No	0	Tertiary	RDT_Ag_Professional_Use
PHC	2022-12-29			ZRC/STARCOV19/2022/PHC/ZUBA				PHC/ZUBA/0120	Yes	Yes	Headache Chest pains Tiredness Cough Sore throat	0	1	0	1	0	0	0	0	1	1	0	0	0	1	0		Yes	No	Provider Assisted Testing		Yes	Yes	Yes	3	1	No	No	4	Unlikely	Male	25	3	No	Yes	No	0	Tertiary	RDT_Ag_Professional_Use
PHC	2022-12-29			ZRC/STARCOV19/2022/PHC/ZUBA				PHC/ZUBA/0121	Yes	Yes	Headache Tiredness Sore throat Cough	0	1	0	1	0	0	0	0	1	0	0	0	0	1	0		Yes	No	Provider Assisted Testing		Yes	No	Yes	4	2	No	No	4	Very Unlikely	Male	29	12	Yes	Yes	No	0	Tertiary	RDT_Ag_Professional_Use
PHC	2023-01-11			ZRC/STARCOV19/2022/PHC/ZUBA				PHC/ZUBA/0122	Yes	Yes	Cough Tiredness Sore throat	0	1	0	1	0	0	0	0	1	0	0	0	0	0	0		Yes	No	Provider Assisted Testing		Yes	Yes	Yes	3	5	No	No	4	Very Unlikely	Male	62	3	No	Yes	No	0	Secondary	RDT_Ag_Professional_Use
PHC	2023-01-16			ZRC/STARCOV19/2022/PHC/ZUBA				PHC/ZUBA/0123	Yes	Yes	Runny Nose Cough Nausea Tiredness Chest pains Headache	0	0	1	1	0	0	1	0	1	1	0	0	0	1	0		Yes	No	Provider Assisted Testing		Yes	No	Yes	4	3	No	No	4	Unlikely	Female	32	3	No	No	No	0	Tertiary	RDT_Ag_Professional_Use
PHC	2023-01-20			ZRC/STARCOV19/2022/PHC/ZUBA				PHC/ZUBA/0129	Yes	Yes	Tiredness Headache Cough Fever >38c (current or history of)	1	0	0	1	0	0	0	0	1	0	0	0	0	1	0		Yes	No	Provider Assisted Testing		Yes	Yes	Yes	3	1	No	No	3	Very Unlikely	Female	21	3	Yes	Yes	No	0	Tertiary	RDT_Ag_Professional_Use
PHC	2023-01-21			ZRC/STARCOV19/2022/PHC/ZUBA				PHC/ZUBA/0131	Yes	Yes	Sore throat Headache Tiredness	0	1	0	0	0	0	0	0	1	0	0	0	0	1	0		Yes	No	Provider Assisted Testing		Yes	Yes	Yes	3	3	No	No	3	Very Unlikely	Female	30	2	No	No	No	2	Secondary	RDT_Ag_Professional_Use
PHC	2023-01-27			ZRC/STARCOV19/2022/PHC/ZUBA				PHC/ZUBA/0133	Yes	Yes	Cough Nausea Tiredness	0	0	0	1	0	0	1	0	1	0	0	0	0	0	0		Yes	No	Provider Assisted Testing		Yes	Yes	Yes	4	1	No	No	2	Very Unlikely	Female	29	3	No	No	No	0	Tertiary	RDT_Ag_Professional_Use
PHC	2023-01-23			ZRC/STARCOV19/2022/PHC/ZUBA				PHC/ZUBA/0135	Yes	Yes	Headache Tiredness Nausea	0	0	0	0	0	0	1	0	1	0	0	0	0	1	0		Yes	No	Provider Assisted Testing		Yes	Yes	Yes	4	1	No	No	2	Very Unlikely	Female	38	3	No	No	No	0	Tertiary	RDT_Ag_Professional_Use
PHC	2023-01-25			ZRC/STARCOV19/2022/PHC/ZUBA				PHC/ZUBA/0137	Yes	Yes	Fever >38c (current or history of) Cough	1	0	0	1	0	0	0	0	0	0	0	0	0	0	0		Yes	No	Provider Assisted Testing		Yes	No	No	2	2	No	No	4	Unlikely	Male	20	3	No	No	No	0	Secondary	RDT_Ag_Professional_Use
PHC	2023-01-25			ZRC/STARCOV19/2022/PHC/ZUBA				PHC/ZUBA/0138	Yes	Yes	Fever >38c (current or history of) Diarrhea Headache	1	0	0	0	0	0	0	1	0	0	0	0	0	1	0		Yes	No	Provider Assisted Testing		Yes	Yes	No	2	2	No	No	4	Unlikely	Male	40	2	No	No	No	0	None	RDT_Ag_Professional_Use
PHC	2023-01-25			ZRC/STARCOV19/2022/PHC/ZUBA				PHC/ZUBA/0139	Yes	Yes	Headache Sore throat Fever >38c (current or history of)	1	1	0	0	0	0	0	0	0	0	0	0	0	1	0		Yes	No	Provider Assisted Testing		Yes	No	No	4	5	No	No	4	Unlikely	Female	70	3	No	No	No	3	None	RDT_Ag_Professional_Use
PHC	2023-01-25			ZRC/STARCOV19/2022/PHC/ZUBA				PHC/ZUBA/0140	Yes	Yes	Cough Sore throat Runny nose Fever >38c (current or history of) Headache	1	1	1	1	0	0	0	0	0	0	0	0	0	1	0		Yes	No	Provider Assisted Testing		Yes	Yes	No	4	4	No	No	4	Unlikely	Female	29	2	No	No	No	0	Tertiary	RDT_Ag_Professional_Use
PHC	2023-01-25			ZRC/STARCOV19/2022/PHC/ZUBA				PHC/ZUBA/0141	Yes	Yes	Loss of taste Headache	0	0	0	0	0	0	0	0	0	0	0	1	0	1	0		Yes	No	Provider Assisted Testing		Yes	No	No	3	4	No	No	4	Unlikely	Female	25	2	No	No	No	0	None	RDT_Ag_Professional_Use
PHC	2023-01-25			ZRC/STARCOV19/2022/PHC/ZUBA				PHC/ZUBA/0142	Yes	Yes	Cough Vomiting Tiredness	0	0	0	1	0	1	0	0	1	0	0	0	0	0	0		Yes	No	Provider Assisted Testing		Yes	No	No	2	2	No	No	4	Unlikely	Female	20	3	No	No	No	0	None	RDT_Ag_Professional_Use
PHC	2023-01-25			ZRC/STARCOV19/2022/PHC/ZUBA				PHC/ZUBA/0143	Yes	Yes	Runny nose Tiredness	0	0	1	0	0	0	0	0	1	0	0	0	0	0	0		Yes	No	Provider Assisted Testing		Yes	Yes	No	2	2	No	No	4	Unlikely	Female	23	3	No	No	No	0	Secondary	RDT_Ag_Professional_Use
PHC	2023-01-25			ZRC/STARCOV19/2022/PHC/ZUBA				PHC/ZUBA/0144	Yes	Yes	Fever >38c (current or history of) Runny nose Vomiting	1	0	1	0	0	1	0	0	0	0	0	0	0	0	0		Yes	No	Provider Assisted Testing		Yes	No	No	3	3	No	No	4	Unlikely	Male	35	12	No	No	No	0	None	RDT_Ag_Professional_Use
PHC	2023-01-25			ZRC/STARCOV19/2022/PHC/ZUBA				PHC/ZUBA/0145	Yes	Yes	Sore throat Vomiting Tiredness Headache	0	1	0	0	0	1	0	0	1	0	0	0	0	1	0		Yes	No	Provider Assisted Testing		Yes	Yes	Yes	2	2	No	No	4	Unlikely	Female	19	3	No	No	No	0	Secondary	RDT_Ag_Professional_Use
PHC	2023-01-25			ZRC/STARCOV19/2022/PHC/ZUBA				PHC/ZUBA/0146	Yes	Yes	Fever >38c (current or history of) Cough Loss of taste	1	0	0	1	0	0	0	0	0	0	0	1	0	0	0		Yes	No	Provider Assisted Testing		Yes	Yes	No	3	3	No	No	4	Unlikely	Female	32	2	No	No	No	0	Tertiary	RDT_Ag_Professional_Use
PHC	2023-01-25			ZRC/STARCOV19/2022/PHC/ZUBA				PHC/ZUBA/0147	Yes	Yes	Fever >38c (current or history of) Vomiting Headache	1	0	0	0	0	1	0	0	0	0	0	0	0	1	0		Yes	No	Provider Assisted Testing		Yes	Yes	No	3	3	Yes	No	4	Unlikely	Female	19	2	No	No	No	0	Secondary	RDT_Ag_Professional_Use
PHC	2023-01-23			ZRC/STARCOV19/2022/PHC/ZUBA				PHC/ZUBA/0148	Yes	Yes	Fever >38c (current or history of) Vomiting Nausea Tiredness Headache	1	0	0	0	0	1	1	0	1	0	0	0	0	1	0		Yes	No	Provider Assisted Testing		Yes	No	No	2	1	No	No	3	Unlikely	Female	19	3	No	No	No	0	Primary	RDT_Ag_Professional_Use
PHC	2023-01-26			ZRC/STARCOV19/2022/PHC/ZUBA				PHC/ZUBA/0149	Yes	Yes	Vomiting Nausea Tiredness Headache	0	0	0	0	0	1	1	0	1	0	0	0	0	1	0		Yes	No	Provider Assisted Testing		Yes	Yes	Yes	3	3	No	No	3	Unlikely	Female	24	3	No	No	No	0	Secondary	RDT_Ag_Professional_Use
PHC	2023-01-26			ZRC/STARCOV19/2022/PHC/ZUBA				PHC/ZUBA/0150	Yes	Yes	Cough Headache Tiredness Nausea Vomiting	0	0	0	1	0	1	1	0	1	0	0	0	0	1	0		Yes	No	Provider Assisted Testing		Yes	Yes	Yes	3	2	No	No	4	Unlikely	Female	21	3	No	No	No	0	Secondary	RDT_Ag_Professional_Use
PHC	2023-01-24			ZRC/STARCOV19/2022/PHC/ZUBA				PHC/ZUBA/0151	Yes	Yes	Headache Tiredness Nausea Fever >38c (current or history of)	1	0	0	0	0	0	1	0	1	0	0	0	0	1	0		Yes	No	Provider Assisted Testing		Yes	No	No	2	2	No	No	4	Unlikely	Female	28	2	No	No	No	0	Primary	RDT_Ag_Professional_Use
PHC	2023-01-26			ZRC/STARCOV19/2022/PHC/ZUBA				PHC/ZUBA/0152	Yes	Yes	Vomiting Tiredness Nausea Headache	0	0	0	0	0	1	1	0	1	0	0	0	0	1	0		Yes	No	Provider Assisted Testing		Yes	Yes	Yes	3	2	No	No	3	Neutral	Female	27	3	No	No	No	0	Secondary	RDT_Ag_Professional_Use
PHC	2023-01-26			ZRC/STARCOV19/2022/PHC/ZUBA				PHC/ZUBA/0153	Yes	Yes	Headache	0	0	0	0	0	0	0	0	0	0	0	0	0	1	0		Yes	No	Provider Assisted Testing		Yes	Yes	Yes	4	3	No	No	5	Neutral	Female	29	2	No	No	No	0	Tertiary	RDT_Ag_Professional_Use
PHC	2023-01-26			ZRC/STARCOV19/2022/PHC/ZUBA				PHC/ZUBA/0154	Yes	Yes	Fever >38c (current or history of) Nausea Headache	1	0	0	0	0	0	1	0	0	0	0	0	0	1	0		Yes	No	Provider Assisted Testing		Yes	Yes	Yes	6	6	No	No	2	Unlikely	Female	32	3		No	No	0	Secondary	RDT_Ag_Professional_Use
PHC	2023-01-27			ZRC/STARCOV19/2022/PHC/ZUBA				PHC/ZUBA/0155	Yes	Yes	Cough Tiredness Headache	0	0	0	1	0	0	0	0	1	0	0	0	0	1	0		Yes	No	Provider Assisted Testing		Yes	Yes	Yes	5	4	No	No	4	Unlikely	Female	35	5	No	No	No	0	Secondary	RDT_Ag_Professional_Use
PHC	2023-01-27			ZRC/STARCOV19/2022/PHC/ZUBA				PHC/ZUBA/0156	Yes	Yes	Cough Tiredness Headache	0	0	0	1	0	0	0	0	1	0	0	0	0	1	0		Yes	No	Provider Assisted Testing		Yes	Yes	Yes	3	4	No	No	3	Unlikely	Female	42	3	No	No	No	0	None	RDT_Ag_Professional_Use
PHC	2023-01-31			ZRC/STARCOV19/2022/PHC/ZUBA				PHC/ZUBA/0159	Yes	Yes	Headache Fever >38c (current or history of) Tiredness	1	0	0	0	0	0	0	0	1	0	0	0	0	1	0		Yes	No	Provider Assisted Testing		Yes	Yes	Yes	3	3	No	No	3	Very Unlikely	Female	25	3	No	No	No	0	Secondary	RDT_Ag_Professional_Use
PHC	2023-01-31			ZRC/STARCOV19/2022/PHC/ZUBA				PHC/ZUBA/0160	Yes	Yes	Headache Tiredness Nausea Fever >38c (current or history of)	1	0	0	0	0	0	1	0	1	0	0	0	0	1	0		Yes	No	Provider Assisted Testing		Yes	No	No	3	1	No	No	4	Unlikely	Female	18	3	No	No	No	0	None	RDT_Ag_Professional_Use
PHC	2023-01-31			ZRC/STARCOV19/2022/PHC/ZUBA				PHC/ZUBA/0161	Yes	Yes	Fever >38c (current or history of) Tiredness Headache Cough	1	0	0	1	0	0	0	0	1	0	0	0	0	1	0		Yes	No	Provider Assisted Testing		Yes	Yes	Yes	3	3	No	No	3	Very Unlikely	Female	44	12	No	No	No	2	Secondary	RDT_Ag_Professional_Use
PHC	2023-02-01			ZRC/STARCOV19/2022/PHC/ZUBA				PHC/ZUBA/0162	Yes	Yes	Headache Tiredness Nausea	0	0	0	0	0	0	1	0	1	0	0	0	0	1	0		Yes	No	Provider Assisted Testing		Yes	Yes	Yes	3	2	No	No	3	Unlikely	Female	24	3	No	No	No	0	Secondary	RDT_Ag_Professional_Use
PHC	2023-02-01			ZRC/STARCOV19/2022/PHC/ZUBA				PHC/ZUBA/0163	Yes	Yes	Loss of taste Headache	0	0	0	0	0	0	0	0	0	0	0	1	0	1	0		Yes	No	Provider Assisted Testing		Yes	Yes	No	3	3	No	No	3	Unlikely	Male	34	2	No	No	No	0	Tertiary	RDT_Ag_Professional_Use
PHC	2023-02-01			ZRC/STARCOV19/2022/PHC/ZUBA				PHC/ZUBA/0164	Yes	Yes	Fever >38c (current or history of) Headache	1	0	0	0	0	0	0	0	0	0	0	0	0	1	0		Yes	No	Provider Assisted Testing		Yes	Yes	No	2	2	No	No	3	Unlikely	Female	26	3	No	No	No	0	Tertiary	RDT_Ag_Professional_Use
PHC	2023-02-01			ZRC/STARCOV19/2022/PHC/ZUBA				PHC/ZUBA/0165	Yes	Yes	Sore throat Runny nose Vomiting Tiredness Loss of taste	0	1	1	0	0	1	0	0	1	0	0	1	0	0	0		Yes	No	Provider Assisted Testing		Yes	Yes	No	2	2	No	No	3	Unlikely	Female	27	3	No	No	No	0	Tertiary	RDT_Ag_Professional_Use
PHC	2023-02-01			ZRC/STARCOV19/2022/PHC/ZUBA				PHC/ZUBA/0166	Yes	Yes	Runny nose Tiredness Headache	0	0	1	0	0	0	0	0	1	0	0	0	0	1	0		Yes	No	Provider Assisted Testing		Yes	Yes	No	3	3	No	No	3	Unlikely	Female	44	2	No	No	No	2	Secondary	RDT_Ag_Professional_Use
PHC	2023-02-01			ZRC/STARCOV19/2022/PHC/ZUBA				PHC/ZUBA/0167	Yes	Yes	Vomiting Tiredness Loss of taste	0	0	0	0	0	1	0	0	1	0	0	1	0	0	0		Yes	No	Provider Assisted Testing		Yes	Yes	No	2	2	No	No	3	Unlikely	Male	23	3	No	No	No	0	Secondary	RDT_Ag_Professional_Use
PHC	2023-02-08			ZRC/STARCOV19/2022/PHC/ZUBA				PHC/ZUBA /0179	Yes	Yes	Vomiting Sore throat Chest pains	0	1	0	0	0	1	0	0	0	1	0	0	0	0	0		Yes	No	Provider Assisted Testing		Yes	Yes	No	4	5	No	No	2	Unlikely	Female	32	2	No	No	No	2	Secondary	RDT_Ag_Professional_Use
PHC	2023-02-08			ZRC/STARCOV19/2022/PHC/ZUBA				PHC/ZUBA/ 0180	Yes	Yes	Diarrhea Vomiting Cough Runny nose	0	0	1	1	0	1	0	1	0	0	0	0	0	0	0		Yes	No	Provider Assisted Testing		Yes	Yes	Yes	3	5	No	No	3	Neutral	Female	30	3	No	No	No	2	Tertiary	RDT_Ag_Professional_Use
PHC	2023-01-10			ZRC/STARCOV19/2022/PHC/ZUBA				PHC/ZUBA /0181	Yes	Yes	Fever >38c (current or history of) Headache	1	0	0	0	0	0	0	0	0	0	0	0	0	1	0		Yes	No	Provider Assisted Testing		Yes	No	No	3	3	No	No	4	Likely	Male	35	4	No	No	No	2	none	RDT_Ag_Professional_Use
PHC	2023-02-09			ZRC/STARCOV19/2022/PHC/ZUBA				PHC/ZUBA/ 0182	Yes	Yes	Cough Fever >38c (current or history of) Tiredness	1	0	0	1	0	0	0	0	1	0	0	0	0	0	0		Yes	No	Provider Assisted Testing		Yes	Yes	Yes	2	2	No	No	2	Neutral	Female	21	5	No	No	No	2	Secondary	RDT_Ag_Professional_Use
PHC	2023-02-09			ZRC/STARCOV19/2022/PHC/ZUBA				PHC/ZUBA /0183	Yes	Yes	Sore throat Cough Headache	0	1	0	1	0	0	0	0	0	0	0	0	0	1	0		Yes	No	Provider Assisted Testing				No							Female	18	2	No	No	No	4	Secondary	RDT_Ag_Professional_Use
PHC	2023-02-13			ZRC/STARCOV19/2022/PHC/ZUBA				PHC/ZUBA/ 0184	Yes	Yes	Cough Diarrhea Tiredness Nausea Runny nose	0	0	1	1	0	0	1	1	1	0	0	0	0	0	0		Yes	No	Provider Assisted Testing		Yes	No	No	4	2	No	No	4	Likely	Male	35	3	No	No	No	3	Primary	RDT_Ag_Professional_Use
PHC	2023-02-10			ZRC/STARCOV19/2022/PHC/ZUBA				PHC/ZUBA /0185	Yes	Yes	Fever >38c (current or history of) Vomiting Tiredness Headache	1	0	0	0	0	1	0	0	1	0	0	0	0	1	0		Yes	No	Provider Assisted Testing		Yes	Yes	No	3	2	No	No	2		Female	18	2	No	No	No	0	Secondary	RDT_Ag_Professional_Use
PHC	2023-02-10			ZRC/STARCOV19/2022/PHC/ZUBA				PHC /ZUBA/0186	Yes	Yes	Fever >38c (current or history of) Runny nose Cough	1	0	1	1	0	0	0	0	0	0	0	0	0	0	0		Yes	No	Provider Assisted Testing		Yes	Yes	No	2	3	No	No	2	Neutral	Female	25	3	No	No	No	0	Primary	RDT_Ag_Professional_Use
PHC	2023-02-10			ZRC/STARCOV19/2022/PHC/ZUBA				PHC/ZUBA/0187	Yes	Yes	Loss of taste Loss of smell Headache	0	0	0	0	0	0	0	0	0	0	0	1	1	1	0		Yes	No	Provider Assisted Testing		Yes	Yes	Yes	3	3	No	No		Neutral	Female	28	4	No	No	No	0	Secondary	RDT_Ag_Professional_Use
PHC	2023-02-13			ZRC/STARCOV19/2022/PHC/ZUBA				PHC/ZUBA/0188	Yes	Yes	Fever >38c (current or history of) Diarrhea Vomiting	1	0	0	0	0	1	0	1	0	0	0	0	0	0	0		Yes	No	Provider Assisted Testing		Yes	Yes	No	3	2	No	No	3	Neutral	Male	25	3	No	No	No	0	Tertiary	RDT_Ag_Professional_Use
PHC	2023-02-13			ZRC/STARCOV19/2022/PHC/ZUBA				PHC/ZUBA/0189	Yes	Yes	Headache Runny nose	0	0	1	0	0	0	0	0	0	0	0	0	0	1	0		Yes	No	Provider Assisted Testing		Yes	Yes	Yes	3	5	No	No	2	Neutral	Female	26	4	No	No	No	0	Secondary	RDT_Ag_Professional_Use
PHC	2023-02-13			ZRC/STARCOV19/2022/PHC/ZUBA				PHC /ZUBA/0190	Yes	Yes	Cough Fever >38c (current or history of) Tiredness	1	0	0	1	0	0	0	0	1	0	0	0	0	0	0		Yes	No	Provider Assisted Testing		Yes	Yes	Yes	3	3	No	No	3	Neutral	Male	46	3	No	No	No	3	Tertiary	RDT_Ag_Professional_Use
PHC	2023-02-13			ZRC/STARCOV19/2022/PHC/ZUBA				PHC /ZUBA/0191	Yes	Yes	Vomiting Loss of taste Loss of smell	0	0	0	0	0	1	0	0	0	0	0	1	1	0	0		Yes	No	Provider Assisted Testing		Yes	Yes	Yes	3	2	No	No	3	Neutral	Female	22	2	No	No	No	0	Tertiary	RDT_Ag_Professional_Use
PHC	2023-02-13			ZRC/STARCOV19/2022/PHC/ZUBA				PHC/ZUBA/0193	Yes	Yes	Fever >38c (current or history of) Headache	1	0	0	0	0	0	0	0	0	0	0	0	0	1	0		Yes	No	Provider Assisted Testing		Yes	Yes	No	3	2	No	No		Neutral	Female	20	2	No	No	No	0	Tertiary	RDT_Ag_Professional_Use
PHC	2023-02-13			ZRC/STARCOV19/2022/PHC/ZUBA				PHC/ZUBA/0194	Yes	Yes	Fever >38c (current or history of) Headache	1	0	0	0	0	0	0	0	0	0	0	0	0	1	0		Yes	No	Provider Assisted Testing		Yes	Yes	No	3	3	No	No	2	Neutral	Male	27	4	No	No	No	0	Secondary	RDT_Ag_Professional_Use
PHC	2023-02-13			ZRC/STARCOV19/2022/PHC/ZUBA				PHC/ZUBA/0195	Yes	Yes	Runny nose	0	0	1	0	0	0	0	0	0	0	0	0	0	0	0		Yes	No	Provider Assisted Testing		Yes	Yes	Yes	3	4		No	2	Neutral	Female	45	2	No	No	No	1	Primary	RDT_Ag_Professional_Use
PHC	2023-02-13			ZRC/STARCOV19/2022/PHC/ZUBA				PHC/ZUBA/0196	Yes	Yes	Fever >38c (current or history of) Headache	1	0	0	0	0	0	0	0	0	0	0	0	0	1	0		Yes	No	Provider Assisted Testing		Yes	Yes	No	3	4	No	No	2	Neutral	Male	47	2	No	No	No	2	Secondary	RDT_Ag_Professional_Use
PHC	2023-02-14			ZRC/STARCOV19/2022/PHC/ZUBA				PHC/ZUBA/0197	Yes	Yes	Fever >38c (current or history of) Runny nose Cough Loss of taste Headache	1	0	1	1	0	0	0	0	0	0	0	1	0	1	0		Yes	No	Provider Assisted Testing		Yes	Yes	Yes	2	2	No	No		Unlikely	Female	25	3	No	No	No	1	Secondary	RDT_Ag_Professional_Use
PHC	2023-02-15			ZRC/STARCOV19/2022/PHC/ZUBA				PHC/ZUBA/0198	Yes	Yes	Tiredness Chest pains Headache	0	0	0	0	0	0	0	0	1	1	0	0	0	1	0		Yes	No	Provider Assisted Testing		Yes	Yes	Yes	3	8	Yes	No	3	Unlikely	Male	25	2	No	No	No	0	Tertiary	RDT_Ag_Professional_Use
PHC	2023-02-18			ZRC/STARCOV19/2022/PHC/ZUBA				PHC/ZUBA/0200	Yes	Yes	Sore throat Vomiting Chest pains	0	1	0	0	0	1	0	0	0	1	0	0	0	0	0		Yes	No	Provider Assisted Testing		Yes	Yes	Yes	6	6	Yes	Yes	5	Neutral	Female	29	3	No	No	No	0	Primary	RDT_Ag_Professional_Use
PHC	2023-02-14			ZRC/STARCOV19/2022/PHC/ZUBA				PHC/ZUBA/0201	Yes	Yes	Nausea Diarrhea Tiredness	0	0	0	0	0	0	1	1	1	0	0	0	0	0	0		Yes	No	Provider Assisted Testing		Yes	Yes	Yes	6	5	Yes	Yes		Likely	Male	51	4	No		No	0	Tertiary	RDT_Ag_Professional_Use
PHC	2023-02-14			ZRC/STARCOV19/2022/PHC/ZUBA				PHC/ZUBA/0202	Yes	Yes	Vomiting Nausea Tiredness	0	0	0	0	0	1	1	0	1	0	0	0	0	0	0		Yes	No	Provider Assisted Testing		Yes	Yes	Yes	5	8	Yes	Yes		Neutral	Female	45	2	No		No	0	Primary	RDT_Ag_Professional_Use
PHC	2023-02-14			ZRC/STARCOV19/2022/PHC/ZUBA				PHC/ZUBA/0203	Yes	Yes	Chest pains Loss of taste Loss of smell	0	0	0	0	0	0	0	0	0	1	0	1	1	0	0		Yes	No	Provider Assisted Testing		Yes	Yes	Yes	3	6	Yes	Yes	3	Likely	Female	20	2	No		No	0	Secondary	RDT_Ag_Professional_Use
PHC	2023-02-14			ZRC/STARCOV19/2022/PHC/ZUBA				PHC/ZUBA/0204	Yes	Yes	Diarrhea Chest pains Red eyes	0	0	0	0	0	0	0	1	0	1	1	0	0	0	0		Yes	No	Provider Assisted Testing		Yes	Yes	Yes	6	7	Yes	Yes	6	Neutral	Female	37	4	No		No	1	Tertiary	RDT_Ag_Professional_Use
PHC	2023-02-15			ZRC/STARCOV19/2022/PHC/ZUBA				PHC/ZUBA/0205	Yes	Yes	Fever >38c (current or history of) Chest pains Headache	1	0	0	0	0	0	0	0	0	1	0	0	0	1	0		Yes	No	Provider Assisted Testing		Yes	Yes	Yes	6	7	Yes	Yes		Unlikely	Female	42	4	No	No	No	3	Secondary	RDT_Ag_Professional_Use
PHC	2023-02-18			ZRC/STARCOV19/2022/PHC/ZUBA				PHC/ZUBA /0206	Yes	Yes	Nausea Tiredness Chest pains	0	0	0	0	0	0	1	0	1	1	0	0	0	0	0		Yes	No	Provider Assisted Testing		Yes	Yes	Yes	3	5	Yes	Yes	5	Neutral	Female	19	5	No			0	Tertiary	RDT_Ag_Professional_Use
PHC	2023-02-20			ZRC/STARCOV19/2022/PHC/ZUBA				PHC/ZUBA/0207	Yes	Yes	Nausea Tiredness Headache	0	0	0	0	0	0	1	0	1	0	0	0	0	1	0		Yes	No	Provider Assisted Testing		Yes	Yes	Yes	5	3	No	No	5	Neutral	Female	30	6	No			3	Secondary	RDT_Ag_Professional_Use
PHC	2023-02-20			ZRC/STARCOV19/2022/PHC/ZUBA				PHC/ZUBA/0208	Yes	Yes	Shortness of breath Diarrhea Loss of taste	0	0	0	0	1	0	0	1	0	0	0	1	0	0	0		Yes	No	Provider Assisted Testing		Yes	Yes	Yes	3	5	Yes	No	5	Neutral	Female	27	7	No			0	Tertiary	RDT_Ag_Professional_Use
PHC	2023-02-20			ZRC/STARCOV19/2022/PHC/ZUBA				PHC/ZUBA/0209	Yes	Yes	Loss of taste Runny nose	0	0	1	0	0	0	0	0	0	0	0	1	0	0	0		Yes	No	Provider Assisted Testing		Yes	Yes	Yes	5	6	No	Yes	5	Neutral	Female	42	8	No			1	Tertiary	RDT_Ag_Professional_Use
PHC	2023-02-22			ZRC/STARCOV19/2022/PHC/ZUBA				PHC/ZUBA/0211	Yes	Yes	Nausea Diarrhea Tiredness	0	0	0	0	0	0	1	1	1	0	0	0	0	0	0		Yes	No	Provider Assisted Testing		Yes	Yes	No	4	5	Yes	No	6	Neutral	Male	42	4	No	No	No	0	Secondary	RDT_Ag_Professional_Use
PHC	2023-02-22			ZRC/STARCOV19/2022/PHC/ZUBA				PHC/ZUBA/0212	Yes	Yes	Vomiting Diarrhea Red eyes	0	0	0	0	0	1	0	1	0	0	1	0	0	0	0		Yes	No	Provider Assisted Testing		Yes	Yes	Yes	4	6	No	No	5	Unlikely	Female	30	5	No	No	No	1	Tertiary	RDT_Ag_Professional_Use
PHC	2023-02-22			ZRC/STARCOV19/2022/PHC/ZUBA				PHC/ZUBA /0213	Yes	Yes	Tiredness Chest pains Vomiting	0	0	0	0	0	1	0	0	1	1	0	0	0	0	0		Yes	No	Provider Assisted Testing		Yes	Yes	Yes	4	4	No	No	5	Unlikely	Male	36	2	No	No	No	0	Tertiary	RDT_Ag_Professional_Use
PHC	2023-02-22			ZRC/STARCOV19/2022/PHC/ZUBA				PHC/ZUBA/0214	Yes	Yes	Nausea Tiredness Loss of taste	0	0	0	0	0	0	1	0	1	0	0	1	0	0	0		Yes	No	Provider Assisted Testing		Yes	Yes	Yes	3	4	Yes	Yes	5	Neutral	Female	25	3	No	No	No	1	None	RDT_Ag_Professional_Use
PHC	2023-02-22			ZRC/STARCOV19/2022/PHC/ZUBA				PHC/ZUBA/0215	Yes	Yes	Chest pains Loss of taste Headache	0	0	0	0	0	0	0	0	0	1	0	1	0	1	0		Yes	No	Provider Assisted Testing		Yes	Yes	Yes	4	5	Yes	Yes	5	Neutral	Female	52	3	No	No	No	2	None	RDT_Ag_Professional_Use
PHC	2023-02-23			ZRC/STARCOV19/2022/PHC/ZUBA				PHC/ZUBA/ 0216	Yes	Yes	Shortness of breath Diarrhea Headache	0	0	0	0	1	0	0	1	0	0	0	0	0	1	0		Yes	No	Provider Assisted Testing		Yes	Yes	Yes	3	5	Yes	Yes	5	Very Unlikely	Male	44	13	No	No	No	3	Secondary	RDT_Ag_Professional_Use
PHC	2023-02-24			ZRC/STARCOV19/2022/PHC/ZUBA				PHC/ZUBA/ 0217	Yes	Yes	Runny nose Vomiting Tiredness	0	0	1	0	0	1	0	0	1	0	0	0	0	0	0		Yes	No	Provider Assisted Testing		Yes	Yes	Yes	5	7	Yes	Yes	2	Unlikely	Female	27	7	No	No	No	1	Primary	RDT_Ag_Professional_Use
PHC	2023-02-24			ZRC/STARCOV19/2022/PHC/ZUBA				PHC/ZUBA/ 0218	Yes	Yes	Tiredness Loss of taste Headache	0	0	0	0	0	0	0	0	1	0	0	1	0	1	0		Yes	No	Provider Assisted Testing		Yes	Yes	Yes	6	5	Yes	Yes		Neutral	Male	20	4	No	No	No	1	Tertiary	RDT_Ag_Professional_Use
PHC	2023-02-24			ZRC/STARCOV19/2022/PHC/ZUBA				PHC/ZUBA/ 0219	Yes	Yes	Cough Loss of taste Loss of smell	0	0	0	1	0	0	0	0	0	0	0	1	1	0	0		Yes	No	Provider Assisted Testing		Yes	Yes	Yes	3	5	Yes	Yes	6	Neutral	Female	29	14	No	No	No	1	Tertiary	RDT_Ag_Professional_Use
PHC	2023-02-27			ZRC/STARCOV19/2022/PHC/ZUBA				PHC/ZUBA/0220	Yes	Yes	Cough Runny nose Tiredness Headache	0	0	1	1	0	0	0	0	1	0	0	0	0	1	0		Yes	No	Provider Assisted Testing		Yes	Yes	No	6	4	No	No	5	Neutral	Female	33	5	No	No	No	4	Secondary	RDT_Ag_Professional_Use
PHC	2023-02-27			ZRC/STARCOV19/2022/PHC/ZUBA				PHC/ZUBA/0221	Yes	Yes	Fever >38c (current or history of) Runny nose Vomiting Cough Diarrhea Others	1	0	1	1	0	1	0	1	0	0	0	0	0	0	1	Stooling	Yes	No	Provider Assisted Testing		Yes	Yes	Yes	3	6	Yes	No	8	Likely	Female	50	3	No	No	No	4	Primary	RDT_Ag_Professional_Use
PHC	2023-03-01			ZRC/STARCOV19/2022/PHC/ZUBA				PHC/ZUBA/0224	Yes	Yes	Fever >38c (current or history of) Sore throat Cough Headache	1	1	0	1	0	0	0	0	0	0	0	0	0	1	0		Yes	No	Provider Assisted Testing		Yes	Yes	No	5	5	No	No	3	Unlikely	Female	33	4	No	No	No	3	Primary	RDT_Ag_Professional_Use
PHC	2023-03-02			ZRC/STARCOV19/2022/PHC/ZUBA				PHC/ZUBA/0225	Yes	Yes	Fever >38c (current or history of) Cough Runny nose Headache Tiredness	1	0	1	1	0	0	0	0	1	0	0	0	0	1	0		Yes	No	Provider Assisted Testing		Yes	No	No	2	2	No	No	3	Unlikely	Male	39	1	Yes	Yes	No	2	Primary	RDT_Ag_Professional_Use
PHC	2023-03-02			ZRC/STARCOV19/2022/PHC/ZUBA				PHC/ZUBA/0226	Yes	Yes	Runny nose Fever >38c (current or history of) Sore throat Cough Tiredness Headache	1	1	1	1	0	0	0	0	1	0	0	0	0	1	0		Yes	No	Provider Assisted Testing		Yes	Yes	Yes	1	3	No	No	6	Likely	Female	35	12	Yes	Yes	No	2	Primary	RDT_Ag_Professional_Use
PHC	2023-03-02			ZRC/STARCOV19/2022/PHC/ZUBA				PHC/ZUBA/0227	Yes	Yes	Fever >38c (current or history of) Runny nose Sore throat Cough Nausea Tiredness Headache	1	1	1	1	0	0	1	0	1	0	0	0	0	1	0		Yes	No	Provider Assisted Testing		Yes	Yes	Yes	2	2	No	No	3	Unlikely	Female	20	8	No	No	No	3	Tertiary	RDT_Ag_Professional_Use
PHC	2023-03-02			ZRC/STARCOV19/2022/PHC/ZUBA				PHC/ZUBA/0228	Yes	Yes	Fever >38c (current or history of) Sore throat Runny nose Cough Headache	1	1	1	1	0	0	0	0	0	0	0	0	0	1	0		Yes	No	Provider Assisted Testing		Yes	Yes	Yes	1	3	Yes	No	2	Unlikely	Female	59	12	No	No	No	2	Tertiary	RDT_Ag_Professional_Use
PHC	2023-03-03			ZRC/STARCOV19/2022/PHC/ZUBA				PHC/ZUBA/0229	Yes	Yes	Fever >38c (current or history of) Runny nose Cough Tiredness Chest pains	1	0	1	1	0	0	0	0	1	1	0	0	0	0	0		Yes	No	Provider Assisted Testing		Yes	Yes	Yes	2	2	No	No	2	Unlikely	Female	34	10	No	No	No	2	Secondary	RDT_Ag_Professional_Use
PHC	2023-03-03			ZRC/STARCOV19/2022/PHC/ZUBA				PHC/ZUBA/0230	Yes	Yes	Fever >38c (current or history of) Runny nose Cough Headache	1	0	1	1	0	0	0	0	0	0	0	0	0	1	0		Yes	No	Provider Assisted Testing		Yes	No	No	1	1	No	No	2	Unlikely	Male	26	3	No	No	No	2	Tertiary	RDT_Ag_Professional_Use
PHC	2023-03-03			ZRC/STARCOV19/2022/PHC/ZUBA				PHC/ZUBA/0231	Yes	Yes	Fever >38c (current or history of) Runny nose Cough Chest pains Headache	1	0	1	1	0	0	0	0	0	1	0	0	0	1	0		Yes	No	Provider Assisted Testing		Yes	Yes	Yes	1	2	No	No	1	Very Unlikely	Female	23	1	No	No	No	0	Tertiary	RDT_Ag_Professional_Use
PHC	2023-03-06			ZRC/STARCOV19/2022/PHC/ZUBA				PHC/ZUBA/0232	Yes	Yes	cough vomiting loss_of_taste headache	0	0	0	1	0	1	0	0	0	0	0	1	0	1	0		Yes	No	Provider Assisted Testing		Yes	Yes	No	2	2	Yes	No	2	Unlikely	Female	38	1	No	No	No	0	Secondary	RDT_Ag_Professional_Use
PHC	2023-03-06			ZRC/STARCOV19/2022/PHC/ZUBA				PHC/ZUBA/0233	Yes	Yes	tiredness fever__38c__current_or_history_of	1	0	0	0	0	0	0	0	1	0	0	0	0	0	0		Yes	No	Provider Assisted Testing		Yes	Yes	No	2	3	Yes	No	2	Unlikely	Female	30	2	No	No	No	0	Secondary	RDT_Ag_Professional_Use
PHC	2023-03-06			ZRC/STARCOV19/2022/PHC/ZUBA				PHC/ZUBA/0234	Yes	Yes	fever__38c__current_or_history_of runny_nose cough shortness_of_breath	1	0	1	1	1	0	0	0	0	0	0	0	0	0	0		Yes	No	Provider Assisted Testing		Yes	Yes	No	2	2	No	No	2	Unlikely	Female	30	5	No	No	No	0	Secondary	RDT_Ag_Professional_Use
PHC	2023-03-06			ZRC/STARCOV19/2022/PHC/ZUBA				PHC/ZUBA/0235	Yes	Yes	vomiting tiredness headache	0	0	0	0	0	1	0	0	1	0	0	0	0	1	0		Yes	No	Provider Assisted Testing		Yes	Yes	No	2	2	Yes	No	2	Unlikely	Female	30	4	No	No	No	0	Secondary	RDT_Ag_Professional_Use
PHC	2023-03-06			ZRC/STARCOV19/2022/PHC/ZUBA				PHC/ZUBA/0236	Yes	Yes	runny_nose cough vomiting	0	0	1	1	0	1	0	0	0	0	0	0	0	0	0		Yes	No	Provider Assisted Testing		Yes	Yes	No	2	2	No	No	2	Unlikely	Female	23	1	No	No	No	0	Secondary	RDT_Ag_Professional_Use
PHC	2023-03-06			ZRC/STARCOV19/2022/PHC/ZUBA				PHC/ZUBA/0237	Yes	Yes	sore_throat runny_nose cough	0	1	1	1	0	0	0	0	0	0	0	0	0	0	0		Yes	No	Provider Assisted Testing		Yes	Yes	No	2	2	No	No	2	Unlikely	Male	30	1	No	No	No	0	Secondary	RDT_Ag_Professional_Use
PHC	2023-03-06			ZRC/STARCOV19/2022/PHC/ZUBA				PHC/ZUBA/0238	Yes	Yes	diarrhea tiredness loss_of_taste headache	0	0	0	0	0	0	0	1	1	0	0	1	0	1	0		Yes	No	Provider Assisted Testing		Yes	Yes	No	2	2	No	No	2	Unlikely	Female	40	2	No	No	No	0	Secondary	RDT_Ag_Professional_Use
PHC	2023-03-06			ZRC/STARCOV19/2022/PHC/ZUBA				PHC/ZUBA/0240	Yes	Yes	vomiting tiredness loss_of_smell	0	0	0	0	0	1	0	0	1	0	0	0	1	0	0		Yes	No	Provider Assisted Testing		Yes	Yes	No	2	2	No	No	2	Unlikely	Female	19	3	No	No	No	0	Secondary	RDT_Ag_Professional_Use
PHC	2023-03-06			ZRC/STARCOV19/2022/PHC/ZUBA				PHC/ZUBA/0241	Yes	Yes	fever__38c__current_or_history_of chest_pains tiredness	1	0	0	0	0	0	0	0	1	1	0	0	0	0	0		Yes	No	Provider Assisted Testing		Yes	Yes	No	2	2	No	No	2	Unlikely	Female	23	4	No	No	No	0	Secondary	RDT_Ag_Professional_Use
PHC	2023-03-06			ZRC/STARCOV19/2022/PHC/ZUBA				PHC/ZUBA/0242	Yes	Yes	sore_throat runny_nose vomiting	0	1	1	0	0	1	0	0	0	0	0	0	0	0	0		Yes	No	Provider Assisted Testing		Yes	Yes	No	2	3	No	No	2	Unlikely	Female	21	5	No	No	No	0	Secondary	RDT_Ag_Professional_Use
PHC	2023-03-06			ZRC/STARCOV19/2022/PHC/ZUBA				PHC/ZUBA/0243	Yes	Yes	cough tiredness headache	0	0	0	1	0	0	0	0	1	0	0	0	0	1	0		Yes	No	Provider Assisted Testing		Yes	Yes	No	2	2	No	No	2	Unlikely	Female	60	4	No	No	No	1	Secondary	RDT_Ag_Professional_Use
PHC	2023-03-06			ZRC/STARCOV19/2022/PHC/ZUBA				PHC/ZUBA/0244	Yes	Yes	sore_throat runny_nose cough tiredness	0	1	1	1	0	0	0	0	1	0	0	0	0	0	0		Yes	No	Provider Assisted Testing		Yes	Yes	No	2	2	No	No	2	Unlikely	Male	30	5	No	No	No	0	Secondary	RDT_Ag_Professional_Use
PHC	2023-03-06			ZRC/STARCOV19/2022/PHC/ZUBA				PHC/ZUBA/0247	Yes	Yes	sore_throat fever__38c__current_or_history_of vomiting tiredness	1	1	0	0	0	1	0	0	1	0	0	0	0	0	0		Yes	No	Provider Assisted Testing		Yes	Yes	No	3	3	No	No	3	Unlikely	Female	26	7	No	No	No	0	Secondary	RDT_Ag_Professional_Use
PHC	2023-03-08			ZRC/STARCOV19/2022/PHC/ZUBA				PHC/ZUBA/0248	Yes	Yes	runny_nose shortness_of_breath diarrhea	0	0	1	0	1	0	0	1	0	0	0	0	0	0	0		Yes	No	Provider Assisted Testing		Yes	Yes	No	2	2	No	No	2	Unlikely	Female	31	6	No	No	No	0	Secondary	RDT_Ag_Professional_Use
PHC	2023-03-08			ZRC/STARCOV19/2022/PHC/ZUBA				PHC/ZUBA/0249	Yes	Yes	fever__38c__current_or_history_of cough shortness_of_breath	1	0	0	1	1	0	0	0	0	0	0	0	0	0	0		Yes	No	Provider Assisted Testing		Yes	Yes	No	2	2	No	No	2	Unlikely	Female	26	5	No	No	No	0	Secondary	RDT_Ag_Professional_Use
PHC	2023-03-08			ZRC/STARCOV19/2022/PHC/ZUBA				PHC/ZUBA/0250	Yes	Yes	fever__38c__current_or_history_of tiredness headache	1	0	0	0	0	0	0	0	1	0	0	0	0	1	0		Yes	No	Provider Assisted Testing		Yes	Yes	No	2	2	No	No	2	Unlikely	Male	30	5	No	No	No	0	Tertiary	RDT_Ag_Professional_Use
PHC	2023-03-08			ZRC/STARCOV19/2022/PHC/ZUBA				PHC/ZUBA/0251	Yes	Yes	fever__38c__current_or_history_of tiredness headache	1	0	0	0	0	0	0	0	1	0	0	0	0	1	0		Yes	No	Provider Assisted Testing		Yes	Yes	No	2	2	No	No	2	Unlikely	Female	24	6	No	No	No	0	Secondary	RDT_Ag_Professional_Use
PHC	2023-03-08			ZRC/STARCOV19/2022/PHC/ZUBA				PHC/ZUBA/0252	Yes	Yes	fever__38c__current_or_history_of vomiting chest_pains	1	0	0	0	0	1	0	0	0	1	0	0	0	0	0		Yes	No	Provider Assisted Testing		Yes	Yes	No	2	2	No	No	2	Unlikely	Female	31	5	No	No	No	0	Secondary	RDT_Ag_Professional_Use
PHC	2023-03-08			ZRC/STARCOV19/2022/PHC/ZUBA				PHC/ZUBA/0253	Yes	Yes	fever__38c__current_or_history_of shortness_of_breath tiredness	1	0	0	0	1	0	0	0	1	0	0	0	0	0	0		Yes	No	Provider Assisted Testing		Yes	Yes	No	2	2	No	No	3	Unlikely	Female	30	1	No	No	No	2	Secondary	RDT_Ag_Professional_Use
PHC	2023-03-08			ZRC/STARCOV19/2022/PHC/ZUBA				PHC/ZUBA/0254	Yes	Yes	sore_throat fever__38c__current_or_history_of tiredness	1	1	0	0	0	0	0	0	1	0	0	0	0	0	0		Yes	No	Provider Assisted Testing		Yes	Yes	No	3	3	No	No	3	Unlikely	Female	36	1	No	No	No	1	Secondary	RDT_Ag_Professional_Use
PHC	2023-03-08			ZRC/STARCOV19/2022/PHC/ZUBA				PHC/ZUBA/0255	Yes	Yes	fever__38c__current_or_history_of cough vomiting chest_pains headache	1	0	0	1	0	1	0	0	0	1	0	0	0	1	0		Yes	No	Provider Assisted Testing		Yes	Yes	No	2	2	No	No	3	Unlikely	Female	22	1	No	No	No	0	Secondary	RDT_Ag_Professional_Use
PHC	2023-03-08			ZRC/STARCOV19/2022/PHC/ZUBA				PHC/ZUBA/0256	Yes	Yes	runny_nose vomiting chest_pains tiredness	0	0	1	0	0	1	0	0	1	1	0	0	0	0	0		Yes	No	Provider Assisted Testing		Yes	Yes	No	2	2	No	No	3	Unlikely	Female	34	5	Yes	Yes	No	2	Secondary	RDT_Ag_Professional_Use
PHC	2023-03-08			ZRC/STARCOV19/2022/PHC/ZUBA				PHC/ZUBA/0257	Yes	Yes	headache tiredness	0	0	0	0	0	0	0	0	1	0	0	0	0	1	0		Yes	No	Provider Assisted Testing		Yes	Yes	No	3	3	No	No	2	Unlikely	Male	25	5	No	No	No	0	Secondary	RDT_Ag_Professional_Use
PHC	2023-03-09			ZRC/STARCOV19/2022/PHC/ZUBA				PHC/ZUBA/0258	Yes	Yes	shortness_of_breath vomiting nausea	0	0	0	0	1	1	1	0	0	0	0	0	0	0	0		Yes	No	Provider Assisted Testing		Yes	Yes	No	3	3	No	No	5	Unlikely	Female	26	4	No	No	No	1	Secondary	RDT_Ag_Professional_Use
PHC	2023-03-09			ZRC/STARCOV19/2022/PHC/ZUBA				PHC/ZUBA/0259	Yes	Yes	runny_nose cough tiredness	0	0	1	1	0	0	0	0	1	0	0	0	0	0	0		Yes	No	Provider Assisted Testing		Yes	Yes	No	2	2	No	No	2	Unlikely	Female	36	5	No	No	No	2	Tertiary	RDT_Ag_Professional_Use
PHC	2023-03-09			ZRC/STARCOV19/2022/PHC/ZUBA				PHC/ZUBA/0260	Yes	Yes	vomiting tiredness headache	0	0	0	0	0	1	0	0	1	0	0	0	0	1	0		Yes	No	Provider Assisted Testing		Yes	Yes	No	2	3	No	No	3	Unlikely	Female	30	4	No	No	No	0	Tertiary	RDT_Ag_Professional_Use
PHC	2023-03-09			ZRC/STARCOV19/2022/PHC/ZUBA				PHC /ZUBA/0261	Yes	Yes	sore_throat runny_nose cough	0	1	1	1	0	0	0	0	0	0	0	0	0	0	0		Yes	No	Provider Assisted Testing		Yes	Yes	No	2	2	No	No	5	Unlikely	Male	19	3	No	No	No	0	Tertiary	RDT_Ag_Professional_Use
PHC	2023-03-10			ZRC/STARCOV19/2022/PHC/ZUBA				PHC/ZUBA /0262	Yes	Yes	vomiting tiredness loss_of_taste	0	0	0	0	0	1	0	0	1	0	0	1	0	0	0		Yes	No	Provider Assisted Testing		Yes	Yes	No						Unlikely	Female	22	2	No	No	No	0	Tertiary	RDT_Ag_Professional_Use
PHC	2023-03-10			ZRC/STARCOV19/2022/PHC/ZUBA				PHC/ZUBA/0263	Yes	Yes	loss_of_taste loss_of_smell headache	0	0	0	0	0	0	0	0	0	0	0	1	1	1	0		Yes	No	Provider Assisted Testing		Yes	Yes	No	3	3	No	No	6	Unlikely	Male	27	5	No	No	No	1	Secondary	RDT_Ag_Professional_Use
PHC	2023-03-13			ZRC/STARCOV19/2022/PHC/ZUBA				PHC/ZUBA/0264	Yes	Yes	vomiting diarrhea tiredness	0	0	0	0	0	1	0	1	1	0	0	0	0	0	0		Yes	No	Provider Assisted Testing		Yes	Yes	No	2	2	No	No	2	Unlikely	Female	25	5	No	No	No	0	Secondary	RDT_Ag_Professional_Use
PHC	2023-03-13			ZRC/STARCOV19/2022/PHC/ZUBA				PHC/ZUBA/0265	Yes	Yes	fever__38c__current_or_history_of sore_throat cough	1	1	0	1	0	0	0	0	0	0	0	0	0	0	0		Yes	No	Provider Assisted Testing		Yes	Yes	No	3	3	No	No	3	Unlikely	Female	45	5	No	No	No	1	Secondary	RDT_Ag_Professional_Use
PHC	2023-03-13			ZRC/STARCOV19/2022/PHC/ZUBA				PHC/ZUBA/0266	Yes	Yes	diarrhea tiredness chest_pains red_eyes	0	0	0	0	0	0	0	1	1	1	1	0	0	0	0		Yes	No	Provider Assisted Testing		Yes	Yes	No	2	2	No	No	2	Unlikely	Female	18	5	No	No	No	0	Secondary	RDT_Ag_Professional_Use
PHC	2023-03-13			ZRC/STARCOV19/2022/PHC/ZUBA				PHC/ZUBA/0267	Yes	Yes	loss_of_taste loss_of_smell headache	0	0	0	0	0	0	0	0	0	0	0	1	1	1	0		Yes	No	Provider Assisted Testing		Yes	Yes	No	2	2	No	No	3	Unlikely	Female	35	4	No	No	No	2	Secondary	RDT_Ag_Professional_Use
PHC	2023-03-13			ZRC/STARCOV19/2022/PHC/ZUBA				PHC/ZUBA/0268	Yes	Yes	loss_of_smell headache tiredness	0	0	0	0	0	0	0	0	1	0	0	0	1	1	0		Yes	No	Provider Assisted Testing		Yes	Yes	No	2	2	No	No	2	Unlikely	Female	18	3	No	No	No	2	Secondary	RDT_Ag_Professional_Use
PHC	2023-03-13			ZRC/STARCOV19/2022/PHC/ZUBA				PHC/ZUBA/0270	Yes	Yes	fever__38c__current_or_history_of headache tiredness	1	0	0	0	0	0	0	0	1	0	0	0	0	1	0		Yes	No	Provider Assisted Testing		Yes	Yes	No	3	3	No	No	3	Unlikely	Male	35	2	No	No	No	2	Secondary	RDT_Ag_Professional_Use
PHC	2023-03-13			ZRC/STARCOV19/2022/PHC/ZUBA				PHC/ZUBA/0271	Yes	Yes	tiredness loss_of_taste loss_of_smell	0	0	0	0	0	0	0	0	1	0	0	1	1	0	0		Yes	No	Provider Assisted Testing		Yes	Yes	No	3	3	No	No	3	Unlikely	Female	30	3	No	No	No	2	Secondary	RDT_Ag_Professional_Use
PHC	2023-03-13			ZRC/STARCOV19/2022/PHC/ZUBA				PHC/ZUBA/0272	Yes	Yes	runny_nose vomiting loss_of_taste	0	0	1	0	0	1	0	0	0	0	0	1	0	0	0		Yes	No	Provider Assisted Testing		Yes	Yes	No	2	2	No	No	2	Unlikely	Female	38	1	No	No	No	1	Secondary	RDT_Ag_Professional_Use
PHC	2023-03-14			ZRC/STARCOV19/2022/PHC/ZUBA				PHC/ZUBA/0273	Yes	Yes	tiredness loss_of_smell headache	0	0	0	0	0	0	0	0	1	0	0	0	1	1	0		Yes	No	Provider Assisted Testing		Yes	Yes	No	3	3	No	No	3	Unlikely	Female	30	1	No	No	No	1	Secondary	RDT_Ag_Professional_Use
PHC	2023-03-14			ZRC/STARCOV19/2022/PHC/ZUBA				PHC /ZUBA/0274	Yes	Yes	loss_of_taste headache tiredness	0	0	0	0	0	0	0	0	1	0	0	1	0	1	0		Yes	No	Provider Assisted Testing		Yes	Yes	No	3	3	No	No	3	Unlikely	Female	24	1	No	No	No	2	Secondary	RDT_Ag_Professional_Use
PHC	2023-03-14			ZRC/STARCOV19/2022/PHC/ZUBA				PHC/ZUBA/0276	Yes	Yes	chest_pains diarrhea vomiting shortness_of_breath	0	0	0	0	1	1	0	1	0	1	0	0	0	0	0		Yes	No	Provider Assisted Testing		Yes	Yes	No	3	3	No	No	4	Unlikely	Female	20	1	No	No	No	0	Secondary	RDT_Ag_Professional_Use
PHC	2023-03-14			ZRC/STARCOV19/2022/PHC/ZUBA				PHC/ZUBA/0277	Yes	Yes	sore_throat runny_nose shortness_of_breath	0	1	1	0	1	0	0	0	0	0	0	0	0	0	0		Yes	No	Provider Assisted Testing		Yes	Yes	No	3	3	No	No	5	Unlikely	Male	36	1	No	No	No	0	Secondary	RDT_Ag_Professional_Use
PHC	2023-03-15			ZRC/STARCOV19/2022/PHC/ZUBA				PHC/ZUBA/0278	Yes	Yes	fever__38c__current_or_history_of vomiting tiredness	1	0	0	0	0	1	0	0	1	0	0	0	0	0	0		Yes	No	Provider Assisted Testing		Yes	Yes	No	2	3	No	No	3	Unlikely	Female	52	1	No	No	No	1	Secondary	RDT_Ag_Professional_Use
PHC	2023-03-15			ZRC/STARCOV19/2022/PHC/ZUBA				PHC/ZUBA/0279	Yes	Yes	fever__38c__current_or_history_of vomiting chest_pains	1	0	0	0	0	1	0	0	0	1	0	0	0	0	0		Yes	No	Provider Assisted Testing		Yes	Yes	No	3	3	No	No	3	Unlikely	Female	38	1	No	No	No	0	Secondary	RDT_Ag_Professional_Use
PHC	2023-03-15			ZRC/STARCOV19/2022/PHC/ZUBA				PHC/ZUBA/0280	Yes	Yes	runny_nose shortness_of_breath vomiting tiredness	0	0	1	0	1	1	0	0	1	0	0	0	0	0	0		Yes	No	Provider Assisted Testing		Yes	Yes	No	3	3	No	No	3	Unlikely	Male	29	1	No	No	No	0	Secondary	RDT_Ag_Professional_Use
PHC	2023-03-15			ZRC/STARCOV19/2022/PHC/ZUBA				PHC/ZUBA/0281	Yes	Yes	fever__38c__current_or_history_of vomiting chest_pains	1	0	0	0	0	1	0	0	0	1	0	0	0	0	0		Yes	No	Provider Assisted Testing		Yes	Yes	No	3	3	No	No	3	Unlikely	Male	29	1	No	No	No	0	Secondary	RDT_Ag_Professional_Use
PHC	2023-03-17			ZRC/STARCOV19/2022/PHC/ZUBA				PHC/ZUBA/0282	Yes	Yes	vomiting tiredness chest_pains loss_of_taste	0	0	0	0	0	1	0	0	1	1	0	1	0	0	0		Yes	No	Provider Assisted Testing		Yes	Yes	No	3	3	No	No	3	Unlikely	Female	41	1	No	No	No	1	Secondary	RDT_Ag_Professional_Use
PHC	2023-03-17			ZRC/STARCOV19/2022/PHC/ZUBA				PHC/ZUBA/0283	Yes	Yes	fever__38c__current_or_history_of tiredness loss_of_taste loss_of_smell	1	0	0	0	0	0	0	0	1	0	0	1	1	0	0		Yes	No	Provider Assisted Testing		Yes	Yes	No	3	3	No	No	3	Unlikely	Female	24	1	No	No	No	0	Secondary	RDT_Ag_Professional_Use
PHC	2023-03-17			ZRC/STARCOV19/2022/PHC/ZUBA				PHC/ZUBA/0284	Yes	Yes	fever__38c__current_or_history_of tiredness loss_of_taste loss_of_smell	1	0	0	0	0	0	0	0	1	0	0	1	1	0	0		Yes	No	Provider Assisted Testing		Yes	Yes	No	3	3	No	No	3	Unlikely	Female	45	3	No	No	No	3	Secondary	RDT_Ag_Professional_Use
PHC	2023-03-17			ZRC/STARCOV19/2022/PHC/ZUBA				PHC/ZUBA/0285	Yes	Yes	fever__38c__current_or_history_of cough tiredness loss_of_taste	1	0	0	1	0	0	0	0	1	0	0	1	0	0	0		Yes	No	Provider Assisted Testing		Yes	Yes	No	3	3	No	No	2	Unlikely	Male	34	3	No	No	No	0	Secondary	RDT_Ag_Professional_Use
PHC	2023-03-21			ZRC/STARCOV19/2022/PHC/ZUBA				PHC/ZUBA/0286	Yes	Yes	fever__38c__current_or_history_of loss_of_smell headache	1	0	0	0	0	0	0	0	0	0	0	0	1	1	0		Yes	No	Provider Assisted Testing		Yes	Yes	No	2	2	No	No	2	Unlikely	Female	25	3	No	No	No	0	Secondary	RDT_Ag_Professional_Use
PHC	2023-03-21			ZRC/STARCOV19/2022/PHC/ZUBA				PHC/ZUBA/0287	Yes	Yes	fever__38c__current_or_history_of vomiting tiredness headache	1	0	0	0	0	1	0	0	1	0	0	0	0	1	0		Yes	No	Provider Assisted Testing		Yes	Yes	No	2	2	No	No	5	Unlikely	Female	23	3	No	No	No	0	Secondary	RDT_Ag_Professional_Use
PHC	2023-03-21			ZRC/STARCOV19/2022/PHC/ZUBA				PHC/ZUBA/0288	Yes	Yes	fever__38c__current_or_history_of cough tiredness headache	1	0	0	1	0	0	0	0	1	0	0	0	0	1	0		Yes	No	Provider Assisted Testing		Yes	Yes	No	3	3	No	No	3	Unlikely	Female	42	3	No	No	No	1	Tertiary	RDT_Ag_Professional_Use
PHC	2023-03-21			ZRC/STARCOV19/2022/PHC/ZUBA				PHC/ZUBA/0289	Yes	Yes	Fever >38c (current or history of) Cough Runny Nose Tiredness Chest pains Loss of taste Headache	1	0	0	0	0	0	0	0	0	0	0	1	1	1	0		Yes	No	Provider Assisted Testing		Yes	Yes	No	3	2	No	No	3	Unlikely	Female	30	3	No	No	No	0	Secondary	RDT_Ag_Professional_Use
PHC	2023-03-21			ZRC/STARCOV19/2022/PHC/ZUBA				PHC/ZUBA/0290	Yes	Yes	Fever >38c (current or history of) Cough Runny Nose Tiredness Chest pains Loss of taste Headache	1	0	1	0	0	0	0	0	0	0	0	1	0	1	0		Yes	No	Provider Assisted Testing		Yes	Yes	No	3	3	No	No	3	Unlikely	Female	23	3	No	No	No	0	Secondary	RDT_Ag_Professional_Use
PHC	2023-03-22			ZRC/STARCOV19/2022/PHC/ZUBA				PHC/ZUBA/0291	Yes	Yes	fever__38c__current_or_history_of tiredness loss_of_taste loss_of_smell	1	0	0	0	0	0	0	0	1	0	0	1	1	0	0		Yes	No	Provider Assisted Testing		Yes	Yes	No	2	6	No	No	2	Unlikely	Female	41	3	No	No	No	0	Secondary	RDT_Ag_Professional_Use
PHC	2023-03-22			ZRC/STARCOV19/2022/PHC/ZUBA				PHC/ZUBA/0292	Yes	Yes	headache fever__38c__current_or_history_of loss_of_taste	1	0	0	0	0	0	0	0	0	0	0	1	0	1	0		Yes	No	Provider Assisted Testing		Yes	Yes	No	3	3	No	No	5	Unlikely	Female	30	3	No	No	No	1	Secondary	RDT_Ag_Professional_Use
PHC	2023-03-22			ZRC/STARCOV19/2022/PHC/ZUBA				PHC/ZUBA/0293	Yes	Yes	Fever >38c (current or history of) Cough Runny Nose Tiredness Chest pains Loss of taste Headache	1	0	0	1	0	1	0	0	0	0	0	0	0	1	0		Yes	No	Provider Assisted Testing		Yes	Yes	No	3	3	No	No	3	Unlikely	Male	23	3	No	No	No	0	Secondary	RDT_Ag_Professional_Use
PHC	2023-03-22			ZRC/STARCOV19/2022/PHC/ZUBA				PHC/ZUBA/0294	Yes	Yes	Fever >38c (current or history of) Cough Runny Nose Tiredness Chest pains Loss of taste Headache	1	0	1	0	0	1	0	0	1	0	0	0	0	0	0		Yes	No	Provider Assisted Testing		Yes	Yes	No	2	2	No	No	3	Unlikely	Female	26	3	No	No	No	0	Secondary	RDT_Ag_Professional_Use
PHC	2023-03-23			ZRC/STARCOV19/2022/PHC/ZUBA				PHC/ZUBA/0295	Yes	Yes	Fever >38c (current or history of) Cough Runny Nose Tiredness Chest pains Loss of taste Headache	1	0	0	0	0	1	0	0	0	0	0	0	1	1	0		Yes	No	Provider Assisted Testing		Yes	Yes	No	2	2	No	No	3	Unlikely	Female	33	3	No	No	No	0	Secondary	RDT_Ag_Professional_Use
PHC	2023-03-24			ZRC/STARCOV19/2022/PHC/ZUBA				PHC /ZUBA/0299	Yes	Yes	Fever >38c (current or history of) Cough Runny Nose Tiredness Chest pains Loss of taste Headache	1	0	0	0	0	0	0	0	1	0	0	0	1	0	0		Yes	No	Provider Assisted Testing		Yes	Yes	No	2	2	No	No	3	Unlikely	Female	29	3	No	No	No	0	Secondary	RDT_Ag_Professional_Use
PHC	2023-03-24			ZRC/STARCOV19/2022/PHC/ZUBA				PHC/ZUBA/0300	Yes	Yes	Fever >38c (current or history of) Cough Runny Nose Tiredness Chest pains Loss of taste Headache	1	0	0	0	0	1	0	0	0	0	0	0	0	1	0		Yes	No	Provider Assisted Testing		Yes	Yes	No	3	3	No	No	3	Unlikely	Female	50	3	No	No	No	2	Secondary	RDT_Ag_Professional_Use
PHC	2023-03-25			ZRC/STARCOV19/2022/PHC/ZUBA				PHC/ZUBA/0301	Yes	Yes	Fever >38c (current or history of) Cough Runny Nose Tiredness Chest pains Loss of taste Headache	1	0	0	1	0	0	0	0	0	0	0	1	0	1	0		Yes	No	Provider Assisted Testing		Yes	Yes	No	3	3	No	No	3	Unlikely	Female	23	6	No	No	No	0	Secondary	RDT_Ag_Professional_Use
PHC	2023-03-27			ZRC/STARCOV19/2022/PHC/ZUBA				PHC/ZUBA/0302	Yes	Yes	Fever >38c (current or history of) Cough Runny Nose Tiredness Chest pains Loss of taste Headache	1	0	0	0	0	0	0	0	0	0	0	0	1	1	0		Yes	No	Provider Assisted Testing		Yes	Yes	No	3	3	No	No	3	Unlikely	Male	29	2	No	No	No	0	Secondary	RDT_Ag_Professional_Use
PHC	2023-03-27			ZRC/STARCOV19/2022/PHC/ZUBA				PHC/ZUBA/0303	Yes	Yes	Fever >38c (current or history of) Cough Runny Nose Tiredness Chest pains Loss of taste Headache	1	0	0	0	0	1	0	0	0	0	0	0	0	0	0		Yes	No	Provider Assisted Testing		Yes	Yes	No	3	3	No	No	2	Unlikely	Female	27	5	No	No	No	0	Secondary	RDT_Ag_Professional_Use
PHC	2023-03-27			ZRC/STARCOV19/2022/PHC/ZUBA				PHC/ZUBA/0304	Yes	Yes	Fever >38c (current or history of) Cough Runny Nose Tiredness Chest pains Loss of taste Headache	1	0	0	0	0	0	0	0	0	0	0	0	1	1	0		Yes	No	Provider Assisted Testing		Yes	Yes	No	3	3	No	No	3	Unlikely	Male	45	6	No	No	No	0	Secondary	RDT_Ag_Professional_Use
PHC	2023-03-27			ZRC/STARCOV19/2022/PHC/ZUBA				PHC/ZUBA/0305	Yes	Yes	Fever >38c (current or history of) Cough Runny Nose Tiredness Chest pains Loss of taste Headache	1	0	0	0	0	0	0	0	1	0	0	1	0	1	0		Yes	No	Provider Assisted Testing		Yes	Yes	No	2	2	No	No	2	Unlikely	Female	45	4	No	No	No	0	Secondary	RDT_Ag_Professional_Use
PHC	2023-03-27			ZRC/STARCOV19/2022/PHC/ZUBA				PHC/ZUBA/0306	Yes	Yes	Fever >38c (current or history of) Cough Runny Nose Tiredness Chest pains Loss of taste Headache	1	0	0	0	0	1	0	0	1	0	0	0	0	1	0		Yes	No	Provider Assisted Testing		Yes	Yes	No	5	2	No	No	3	Unlikely	Female	29	2	No	No	No	0	Tertiary	RDT_Ag_Professional_Use
PHC	2023-03-27			ZRC/STARCOV19/2022/PHC/ZUBA				PHC/ZUBA/0307	Yes	Yes	Fever >38c (current or history of) Cough Runny Nose Tiredness Chest pains Loss of taste Headache	1	0	0	1	0	0	0	0	0	1	0	0	1	0	0		Yes	No	Provider Assisted Testing		Yes	Yes	No	3	2	No	No	3	Unlikely	Female	43	2	No	No	No	0	Secondary	RDT_Ag_Professional_Use
PHC	2023-03-27			ZRC/STARCOV19/2022/PHC/ZUBA				PHC/ZUBA/0308	Yes	Yes	Fever >38c (current or history of) Cough Runny Nose Tiredness Chest pains Loss of taste Headache	1	0	0	0	0	1	1	0	0	0	0	0	0	1	0		Yes	No	Provider Assisted Testing		Yes	Yes	No	3	6	No	No	3	Unlikely	Male	32	3	No	No	No	0	Tertiary	RDT_Ag_Professional_Use
PHC	2023-03-27			ZRC/STARCOV19/2022/PHC/ZUBA				PHC/ZUBA/0309	Yes	Yes	Fever >38c (current or history of) Cough Runny Nose Tiredness Chest pains Loss of taste Headache	1	0	0	0	0	0	0	0	0	0	1	0	0	1	0		Yes	No	Provider Assisted Testing		Yes	Yes	No	3	3	No	No	3	Unlikely	Female	40	2	No	No	No	0	Tertiary	RDT_Ag_Professional_Use
PHC	2023-03-29			ZRC/STARCOV19/2022/PHC/ZUBA				PHC/ZUBA/0310	Yes	Yes	Fever >38c (current or history of) Cough Runny Nose Tiredness Chest pains Loss of taste Headache	1	0	0	0	0	0	0	0	0	1	0	0	0	1	0		Yes	No	Provider Assisted Testing		Yes	Yes	No	2	2	No	No	2	Unlikely	Female	27	0	No	No	No	0	Tertiary	RDT_Ag_Professional_Use
PHC	2023-03-29			ZRC/STARCOV19/2022/PHC/ZUBA				PHC/ZUBA/0311	Yes	Yes	Fever >38c (current or history of) Cough Runny Nose Tiredness Chest pains Loss of taste Headache	1	0	0	0	0	1	0	0	0	0	0	0	1	1	0		Yes	No	Provider Assisted Testing		Yes	Yes	No	3	3	No	No	3	Unlikely	Female	35	3	No	No	No	0	Secondary	RDT_Ag_Professional_Use
PHC	2023-03-29			ZRC/STARCOV19/2022/PHC/ZUBA				PHC/ZUBA/0312	Yes	Yes	Fever >38c (current or history of) Cough Runny Nose Tiredness Chest pains Loss of taste Headache	1	1	1	0	0	1	0	0	0	1	0	0	0	1	0		Yes	No	Provider Assisted Testing		Yes	Yes	No	2	2	No	No	2	Unlikely	Female	23	1	No	No	No	0	Secondary	RDT_Ag_Professional_Use
PHC	2023-03-29			ZRC/STARCOV19/2022/PHC/ZUBA				PHC/ZUBA/0313	Yes	Yes	Fever >38c (current or history of) Cough Runny Nose Tiredness Chest pains Loss of taste Headache	1	0	0	0	0	0	0	0	0	0	0	0	0	1	0		Yes	No	Provider Assisted Testing		Yes	Yes	No	2	2	No	No	2	Unlikely	Female	32	1	No	No	No	0	Secondary	RDT_Ag_Professional_Use
PHC	2023-03-29			ZRC/STARCOV19/2022/PHC/ZUBA				PHC/ZUBA/0314	Yes	Yes	Fever >38c (current or history of) Cough Runny Nose Tiredness Chest pains Loss of taste Headache	1	0	0	0	0	1	0	0	0	0	0	0	1	1	0		Yes	No	Provider Assisted Testing		Yes	Yes	No	3	3	No	No	2	Unlikely	Female	21	1	No	No	No	0	Tertiary	RDT_Ag_Professional_Use
PHC	2023-04-05			ZRC/STARCOV19/2022/PHC/ZUBA				PHC/ZUBA/0315	Yes	Yes	Fever >38c (current or history of) Cough Runny Nose Tiredness Chest pains Loss of taste Headache	1	0	1	0	0	0	0	0	0	0	1	0	0	1	0		Yes	No	Provider Assisted Testing		Yes	Yes	No	2	2	No	No	2	Unlikely	Female	20	1	No	No	No	0	Secondary	RDT_Ag_Professional_Use
PHC	2023-04-05			ZRC/STARCOV19/2022/PHC/ZUBA				PHC/ZUBA/0316	Yes	Yes	Fever >38c (current or history of) Cough Runny Nose Tiredness Chest pains Loss of taste Headache	1	0	0	0	0	0	0	0	1	0	0	0	1	0	0		Yes	No	Provider Assisted Testing		Yes	Yes	No	3	3	No	No	3	Unlikely	Male	27	8	No	No	No	0	Tertiary	RDT_Ag_Professional_Use
PHC	2023-04-19			ZRC/STARCOV19/2022/PHC/ZUBA				PHC/ZUBA/0349	Yes	Yes	Fever >38c (current or history of) Cough Runny Nose Tiredness Chest pains Loss of taste Headache	1	0	0	0	0	0	0	0	1	0	0	0	0	1	0		Yes	No	Provider Assisted Testing		Yes	Yes	No	2	2	No	No	3	Unlikely	Female	25	4	No	No	No	1	Secondary	RDT_Ag_Professional_Use
PHC	2023-04-19			ZRC/STARCOV19/2022/PHC/ZUBA				PHC/ZUBA/0350	Yes	Yes	Fever >38c (current or history of) Cough Runny Nose Tiredness Chest pains Loss of taste Headache	1	0	0	1	0	1	0	0	0	0	0	0	0	1	0		Yes	No	Provider Assisted Testing		Yes	Yes	No	2	2	No	No	2	Unlikely	Female	24	7	No	No	No	1	Secondary	RDT_Ag_Professional_Use
PHC	2023-04-19			ZRC/STARCOV19/2022/PHC/ZUBA				PHC/ZUBA/0351	Yes	Yes	loss_of_taste headache red_eyes	0	0	0	0	0	0	0	0	0	0	1	1	0	1	0		Yes	No	Provider Assisted Testing		Yes	Yes	No	2	2	No	No	3	Unlikely	Female	33	4	No	No	No	1	Secondary	RDT_Ag_Professional_Use
PHC	2023-04-19			ZRC/STARCOV19/2022/PHC/ZUBA				PHC/ZUBA/0352	Yes	Yes	Fever >38c (current or history of) Cough Runny Nose Tiredness Chest pains Loss of taste Headache	1	1	0	1	0	0	0	0	1	0	0	1	0	1	0		Yes	No	Provider Assisted Testing		Yes	Yes	No	2	3	No	No	2	Unlikely	Female	32	4	No	No	No	1	Secondary	RDT_Ag_Professional_Use
PHC	2023-04-24			ZRC/STARCOV19/2022/PHC/ZUBA				PHC/ZUBA/0353	Yes	Yes	Fever >38c (current or history of) Cough Runny Nose Tiredness Chest pains Loss of taste Headache	1	0	0	0	0	0	0	0	1	0	0	1	0	1	0		Yes	No	Provider Assisted Testing		Yes	Yes	No	2	3	No	No	3	Unlikely	Female	60	8	No	No	No	2	Tertiary	RDT_Ag_Professional_Use
PHC	2023-04-24			ZRC/STARCOV19/2022/PHC/ZUBA				PHC/ZUBA/0354	Yes	Yes	Fever >38c (current or history of) Cough Runny Nose Tiredness Chest pains Loss of taste Headache	1	0	0	0	0	0	0	0	1	0	0	1	0	1	0		Yes	No	Provider Assisted Testing		Yes	Yes	No	3	3	No	No	3	Unlikely	Female	32	5	No	No	No	2	Tertiary	RDT_Ag_Professional_Use
PHC	2023-04-25			ZRC/STARCOV19/2022/PHC/ZUBA				PHC/ZUBA/0355	Yes	Yes	headache loss_of_smell tiredness	0	0	0	0	0	0	0	0	1	0	0	0	1	1	0		Yes	No	Provider Assisted Testing		Yes	Yes	No	2	2	No	No	3	Unlikely	Female	20	5	No	No	No	2	Tertiary	RDT_Ag_Professional_Use
PHC	2023-04-26			ZRC/STARCOV19/2022/PHC/ZUBA				PHC/ZUBA/0356	Yes	Yes	Fever >38c (current or history of) Cough Runny Nose Tiredness Chest pains Loss of taste Headache	1	0	0	0	0	0	0	0	1	0	0	0	1	1	0		Yes	No	Provider Assisted Testing		Yes	Yes	No	2	2	No	No	3	Unlikely	Female	25	1	No	No	No	2	Tertiary	RDT_Ag_Professional_Use
PHC	2023-04-26			ZRC/STARCOV19/2022/PHC/ZUBA				PHC/ZUBA/0357	Yes	Yes	Fever >38c (current or history of) Cough Runny Nose Tiredness Chest pains Loss of taste Headache	1	0	0	0	0	1	0	0	0	0	0	1	0	1	0		Yes	No	Provider Assisted Testing		Yes	Yes	No	3	3	No	No	3	Unlikely	Female	26	2	No	No	No	2	Tertiary	RDT_Ag_Professional_Use
PHC	2023-04-26			ZRC/STARCOV19/2022/PHC/ZUBA				PHC/ZUBA/0358	Yes	Yes	Fever >38c (current or history of) Cough Runny Nose Tiredness Chest pains Loss of taste Headache	1	0	0	0	0	0	0	0	0	0	0	1	1	1	0		Yes	No	Provider Assisted Testing		Yes	Yes	No	3	3	No	No	3	Unlikely	Female	20	4	No	No	No	1	Tertiary	RDT_Ag_Professional_Use
PHC	2023-04-26			ZRC/STARCOV19/2022/PHC/ZUBA				PHC/ZUBA/0359	Yes	Yes	Fever >38c (current or history of) Cough Runny Nose Tiredness Chest pains Loss of taste Headache	1	0	0	0	0	1	0	0	0	0	0	0	1	1	0		Yes	No	Provider Assisted Testing		Yes	Yes	No	3	3	No	No	3	Unlikely	Female	22	6	No	No	No	1	Tertiary	RDT_Ag_Professional_Use
PHC	2023-04-26			ZRC/STARCOV19/2022/PHC/ZUBA				PHC/ZUBA/0360	Yes	Yes	Fever >38c (current or history of) Cough Runny Nose Tiredness Chest pains Loss of taste Headache	1	0	0	0	0	0	0	0	0	0	0	0	1	1	0		Yes	No	Provider Assisted Testing		Yes	Yes	No	3	2	No	No	3	Unlikely	Female	34	4	No	No	No	1	Tertiary	RDT_Ag_Professional_Use
PHC	2023-04-26			ZRC/STARCOV19/2022/PHC/ZUBA				PHC/ZUBA/0361	Yes	Yes	Fever >38c (current or history of) Cough Runny Nose Tiredness Chest pains Loss of taste Headache	1	0	0	0	0	0	0	0	1	0	0	0	0	1	0		Yes	No	Provider Assisted Testing		Yes	Yes	No	2	2	No	No	2	Unlikely	Female	34	5	No	No	No	1	Tertiary	RDT_Ag_Professional_Use
PHC	2023-04-26			ZRC/STARCOV19/2022/PHC/ZUBA				PHC/ZUBA/0362	Yes	Yes	Fever >38c (current or history of) Cough Runny Nose Tiredness Chest pains Loss of taste Headache	1	0	0	1	0	0	0	0	0	0	0	1	1	1	0		Yes	No	Provider Assisted Testing		Yes	Yes	No	2	2	No	No	2	Unlikely	Female	28	4	No	No	No	1	Tertiary	RDT_Ag_Professional_Use
PHC	2023-04-26			ZRC/STARCOV19/2022/PHC/ZUBA				PHC/ZUBA/0363	Yes	Yes	Fever >38c (current or history of) Cough Runny Nose Tiredness Chest pains Loss of taste Headache	1	0	0	0	0	0	0	0	0	0	0	0	1	1	0		Yes	No	Provider Assisted Testing		Yes	Yes	No	2	2	No	No	2	Unlikely	Female	24	2	No	No	No	1	Tertiary	RDT_Ag_Professional_Use
PHC	2023-04-26			ZRC/STARCOV19/2022/PHC/ZUBA				PHC/ZUBA/0364	Yes	Yes	Fever >38c (current or history of) Cough Runny Nose Tiredness Chest pains Loss of taste Headache	1	0	0	0	0	0	0	0	0	0	0	0	0	1	0		Yes	No	Provider Assisted Testing		Yes	Yes	No	2	2	No	No	3	Unlikely	Female	20	5	No	No	No	0	Tertiary	RDT_Ag_Professional_Use
PHC	2023-04-26			ZRC/STARCOV19/2022/PHC/ZUBA				PHC/ZUBA/0365	Yes	Yes	Fever >38c (current or history of) Cough Runny Nose Tiredness Chest pains Loss of taste Headache	1	0	0	0	0	0	0	0	1	0	0	0	0	1	0		Yes	No	Provider Assisted Testing		Yes	Yes	No	3	3	No	No	3	Unlikely	Female	27	5	No	No	No	0	Tertiary	RDT_Ag_Professional_Use
PHC	2023-04-26			ZRC/STARCOV19/2022/PHC/ZUBA				PHC/ZUBA/0366	Yes	Yes	Fever >38c (current or history of) Cough Runny Nose Tiredness Chest pains Loss of taste Headache	1	0	0	0	0	0	0	0	1	1	0	0	1	1	0		Yes	No	Provider Assisted Testing		Yes	Yes	No	2	2	No	No	2	Unlikely	Male	40	4	Yes	Yes	No	0	Secondary	RDT_Ag_Professional_Use
PHC	2023-04-26			ZRC/STARCOV19/2022/PHC/ZUBA				PHC /ZUBA/0367	Yes	Yes	Fever >38c (current or history of) Cough Runny Nose Tiredness Chest pains Loss of taste Headache	1	0	0	0	0	0	0	0	0	0	0	1	0	1	0		Yes	No	Provider Assisted Testing		Yes	Yes	No	2	2	No	No	2	Unlikely	Female	42	6	No	No	No	1	Secondary	RDT_Ag_Professional_Use
PHC	2023-04-26			ZRC/STARCOV19/2022/PHC/ZUBA				PHC/ZUBA/0368	Yes	Yes	Fever >38c (current or history of) Cough Runny Nose Tiredness Chest pains Loss of taste Headache	1	0	0	0	0	0	0	0	0	0	0	0	1	1	0		Yes	No	Provider Assisted Testing		Yes	Yes	No	2	3	No	No	2	Unlikely	Female	38	4	Yes	Yes	No	0	Tertiary	RDT_Ag_Professional_Use
PHC	2023-04-27			ZRC/STARCOV19/2022/PHC/ZUBA				PHC/ZUBA/0369	Yes	Yes	Fever >38c (current or history of) Cough Runny Nose Tiredness Chest pains Loss of taste Headache	1	0	0	0	0	0	0	0	0	0	0	0	1	1	0		Yes	No	Provider Assisted Testing		Yes	Yes	No	2	2	No	No	2	Unlikely	Female	28	3	Yes	Yes	No	0	Tertiary	RDT_Ag_Professional_Use
PHC	2023-04-27			ZRC/STARCOV19/2022/PHC/ZUBA				PHC/ZUBA/0370	Yes	Yes	Fever >38c (current or history of) Cough Runny Nose Tiredness Chest pains Loss of taste Headache	1	0	0	0	0	0	0	0	1	0	0	0	1	1	0		Yes	No	Provider Assisted Testing		Yes	Yes	No	3	3	No	No	2	Unlikely	Female	28	5	No	No	No	0	Tertiary	RDT_Ag_Professional_Use
PHC	2023-04-27			ZRC/STARCOV19/2022/PHC/ZUBA				PHC/ZUBA/0371	Yes	Yes	Fever >38c (current or history of) Cough Runny Nose Tiredness Chest pains Loss of taste Headache	1	0	0	0	0	1	0	0	1	0	0	0	0	1	0		Yes	No	Provider Assisted Testing		Yes	Yes	No	3	3	No	No	2	Unlikely	Female	25	5	No	No	No	1	Secondary	RDT_Ag_Professional_Use
PHC	2023-04-27			ZRC/STARCOV19/2022/PHC/ZUBA				PHC/ZUBA/0372	Yes	Yes	headache loss_of_smell nausea	0	0	0	0	0	0	1	0	0	0	0	0	1	1	0		Yes	No	Provider Assisted Testing		Yes	Yes	No	2	2	No	No	2	Unlikely	Female	19	2	No	No	No	0	Secondary	RDT_Ag_Professional_Use
PHC	2023-04-27			ZRC/STARCOV19/2022/PHC/ZUBA				PHC/ZUBA/0373	Yes	Yes	headache tiredness nausea vomiting	0	0	0	0	0	1	1	0	1	0	0	0	0	1	0		Yes	No	Provider Assisted Testing		Yes	Yes	No	2	2	No	No	2	Unlikely	Female	30	1	No	No	No	0	Secondary	RDT_Ag_Professional_Use
PHC	2023-04-27			ZRC/STARCOV19/2022/PHC/ZUBA				PHC/ZUBA/0374	Yes	Yes	Fever >38c (current or history of) Cough Runny Nose Tiredness Chest pains Loss of taste Headache	1	0	0	0	0	1	0	0	1	0	0	0	0	1	0		Yes	No	Provider Assisted Testing		Yes	Yes	No	2	2	No	No	2	Unlikely	Female	37	1	No	No	No	0	Secondary	RDT_Ag_Professional_Use
PHC	2023-04-27			ZRC/STARCOV19/2022/PHC/ZUBA				PHC/ZUBA/0375	Yes	Yes	Fever >38c (current or history of) Cough Runny Nose Tiredness Chest pains Loss of taste Headache	1	0	0	0	0	1	0	0	1	0	0	0	0	1	0		Yes	No	Provider Assisted Testing		Yes	Yes	No	2	2	No	No	2	Unlikely	Female	52	1	No	No	No	1	Secondary	RDT_Ag_Professional_Use
PHC	2023-04-27			ZRC/STARCOV19/2022/PHC/ZUBA				PHC/ZUBA/0376	Yes	Yes	Fever >38c (current or history of) Cough Runny Nose Tiredness Chest pains Loss of taste Headache	1	0	0	0	0	0	0	0	0	0	0	1	0	1	0		Yes	No	Provider Assisted Testing		Yes	Yes	No	2	2	No	No	2	Unlikely	Male	49	4	No	No	No	0	Secondary	RDT_Ag_Professional_Use
PHC	2023-04-28			ZRC/STARCOV19/2022/PHC/ZUBA				PHC/ZUBA/0377	Yes	Yes	Fever >38c (current or history of) Cough Runny Nose Tiredness Chest pains Loss of taste Headache	1	0	0	1	0	0	0	0	0	0	0	0	0	1	0		Yes	No	Provider Assisted Testing		Yes	Yes	No	2	2	No	No	2	Unlikely	Male	45	2	No	No	No	0	Secondary	RDT_Ag_Professional_Use
PHC	2023-04-28			ZRC/STARCOV19/2022/PHC/ZUBA				PHC/ZUBA/0378	Yes	Yes	sore_throat fever__38c__current_or_history_of headache	1	1	0	0	0	0	0	0	0	0	0	0	0	1	0		Yes	No	Provider Assisted Testing		Yes	Yes	No	2	2	No	No	2	Unlikely	Female	30	3	No	No	No	0	Secondary	RDT_Ag_Professional_Use
PHC	2023-04-28			ZRC/STARCOV19/2022/PHC/ZUBA				PHC/ZUBA/0379	Yes	Yes	Fever >38c (current or history of) Cough Runny Nose Tiredness Chest pains Loss of taste Headache	1	0	0	0	0	0	0	0	1	0	0	0	0	1	0		Yes	No	Provider Assisted Testing		Yes	Yes	No	2	3	No	No	2	Unlikely	Female	23	2	No	No	No	1	Secondary	RDT_Ag_Professional_Use
PHC	2023-04-28			ZRC/STARCOV19/2022/PHC/ZUBA				PHC/ZUBA/0380	Yes	Yes	Fever >38c (current or history of) Cough Runny Nose Tiredness Chest pains Loss of taste Headache	1	0	0	0	0	0	0	0	1	0	0	0	1	1	0		Yes	No	Provider Assisted Testing		Yes	Yes	No	3	2	No	No	5	Unlikely	Male	29	2	No	No	No	0	Secondary	RDT_Ag_Professional_Use
PHC	2023-04-28			ZRC/STARCOV19/2022/PHC/ZUBA				PHC/ZUBA/0381	Yes	Yes	Fever >38c (current or history of) Cough Runny Nose Tiredness Chest pains Loss of taste Headache	1	0	0	0	0	0	0	0	0	0	0	0	0	1	1	Hotness of the body	Yes	No	Provider Assisted Testing		Yes	Yes	No	2	2	No	No	2	Unlikely	Female	22	2	No	No	No	0	Secondary	RDT_Ag_Professional_Use
PHC	2023-04-28			ZRC/STARCOV19/2022/PHC/ZUBA				PHC/ZUBA/0382	Yes	Yes	headache vomiting runny_nose	0	0	1	0	0	1	0	0	0	0	0	0	0	1	0		Yes	No	Provider Assisted Testing		Yes	Yes	No	2	2	No	No	2	Unlikely	Female	25	2	No	No	No	0	Secondary	RDT_Ag_Professional_Use
PHC	2023-04-28			ZRC/STARCOV19/2022/PHC/ZUBA				PHC/ZUBA/0383	Yes	Yes	Fever >38c (current or history of) Cough Runny Nose Tiredness Chest pains Loss of taste Headache	1	0	0	0	0	0	0	0	0	1	0	1	0	1	0		Yes	No	Provider Assisted Testing		Yes	Yes	No	2	2	No	No	2	Unlikely	Male	19	2	No	No	No	0	Secondary	RDT_Ag_Professional_Use
PHC	2023-04-28			ZRC/STARCOV19/2022/PHC/ZUBA				PHC/ZUBA/0384	Yes	Yes	Fever >38c (current or history of) Cough Runny Nose Tiredness Chest pains Loss of taste Headache	1	0	0	0	0	0	0	0	1	0	1	0	1	1	0		Yes	No	Provider Assisted Testing		Yes	Yes	No	2	3	No	No	2	Unlikely	Male	51	2	No	No	No	1	Secondary	RDT_Ag_Professional_Use
PHC	2023-04-28			ZRC/STARCOV19/2022/PHC/ZUBA				PHC/ZUBA/0385	Yes	Yes	Fever >38c (current or history of) Cough Runny Nose Tiredness Chest pains Loss of taste Headache	1	0	0	0	0	0	0	0	1	0	0	1	1	1	0		Yes	No	Provider Assisted Testing		Yes	Yes	No	2	2	No	No	2	Unlikely	Male	23	2	No	No	No	0	Secondary	RDT_Ag_Professional_Use
PHC	2023-04-28			ZRC/STARCOV19/2022/PHC/ZUBA				PHC/ZUBA/0386	Yes	Yes	Fever >38c (current or history of) Cough Runny Nose Tiredness Chest pains Loss of taste Headache	1	0	0	0	0	1	0	0	1	0	0	0	1	1	0		Yes	No	Provider Assisted Testing		Yes	Yes	No	2	2	No	No	2	Unlikely	Male	24	1	No	No	No	0	Secondary	RDT_Ag_Professional_Use
PHC	2023-04-28			ZRC/STARCOV19/2022/PHC/ZUBA				PHC/ZUBA/0387	Yes	Yes	sore_throat runny_nose tiredness	0	1	1	0	0	0	0	0	1	0	0	0	0	0	0		Yes	No	Provider Assisted Testing		Yes	Yes	No	2	2	No	No	2	Unlikely	Female	33	2	No	No	No	0	Secondary	RDT_Ag_Professional_Use
PHC	2023-04-29			ZRC/STARCOV19/2022/PHC/ZUBA				PHC/ZUBA/0388	Yes	Yes	Fever >38c (current or history of) Cough Runny Nose Tiredness Chest pains Loss of taste Headache	1	0	0	1	0	1	0	0	0	0	0	0	0	0	0		Yes	No	Provider Assisted Testing		Yes	Yes	No	2	2	No	No	2	Unlikely	Male	65	2	No	No	No	0	Secondary	RDT_Ag_Professional_Use
PHC	2023-04-29			ZRC/STARCOV19/2022/PHC/ZUBA				PHC/ZUBA/0389	Yes	Yes	diarrhea loss_of_smell	0	0	0	0	0	0	0	1	0	0	0	0	1	0	0		Yes	No	Provider Assisted Testing		Yes	Yes	No	2	2	No	No	2	Unlikely	Female	62	1	No	No	No	2	Secondary	RDT_Ag_Professional_Use
PHC	2023-04-29			ZRC/STARCOV19/2022/PHC/ZUBA				PHC/ZUBA/0390	Yes	Yes	cough tiredness headache	0	0	0	1	0	0	0	0	1	0	0	0	0	1	0		Yes	No	Provider Assisted Testing		Yes	Yes	No	2	2	No	No	2	Unlikely	Female	34	2	No	No	No	0	Secondary	RDT_Ag_Professional_Use
PHC	2023-05-01			ZRC/STARCOV19/2022/PHC/ZUBA				PHC/ZUBA/0391	Yes	Yes	Fever >38c (current or history of) Cough Runny Nose Tiredness Chest pains Loss of taste Headache	1	0	0	0	0	0	0	0	1	0	0	0	0	1	0		Yes	No	Provider Assisted Testing		Yes	Yes	No	2	2	No	No	2	Unlikely	Female	60	2	No	No	No	2	Secondary	RDT_Ag_Professional_Use
PHC	2023-05-01			ZRC/STARCOV19/2022/PHC/ZUBA				PHC/ZUBA/0392	Yes	Yes	Fever >38c (current or history of) Cough Runny Nose Tiredness Chest pains Loss of taste Headache	1	0	0	0	0	0	0	0	1	0	0	0	0	1	0		Yes	No	Provider Assisted Testing		Yes	Yes	No	2	2	No	No	2	Unlikely	Male	30	1	No	No	No	0	Secondary	RDT_Ag_Professional_Use
PHC	2023-05-01			ZRC/STARCOV19/2022/PHC/ZUBA				PHC/ZUBA/0393	Yes	Yes	vomiting headache chest_pains	0	0	0	0	0	1	0	0	0	1	0	0	0	1	0		Yes	No	Provider Assisted Testing		Yes	Yes	No	2	2	No	No	2	Unlikely	Female	30	1	No	No	No	0	Secondary	RDT_Ag_Professional_Use
PHC	2023-05-01			ZRC/STARCOV19/2022/PHC/ZUBA				PHC/ZUBA/0394	Yes	Yes	Fever >38c (current or history of) Cough Runny Nose Tiredness Chest pains Loss of taste Headache	1	0	0	0	0	0	0	0	1	0	0	0	0	1	0		Yes	No	Provider Assisted Testing		Yes	Yes	No	2	2	No	No	2	Unlikely	Female	18	1	No	No	No	0	Secondary	RDT_Ag_Professional_Use
PHC	2023-05-02			ZRC/STARCOV19/2022/PHC/ZUBA				PHC/ZUBA/0395	Yes	Yes	Fever >38c (current or history of) Cough Runny Nose Tiredness Chest pains Loss of taste Headache	1	0	0	0	0	0	0	0	1	0	0	0	0	1	0		Yes	No	Provider Assisted Testing		Yes	Yes	No	2	2	No	No	2	Unlikely	Female	58	1	No	No	No	1	Secondary	RDT_Ag_Professional_Use
PHC	2023-05-02			ZRC/STARCOV19/2022/PHC/ZUBA				PHC/ZUBA/0396	Yes	Yes	sore_throat loss_of_smell headache	0	1	0	0	0	0	0	0	0	0	0	0	1	1	0		Yes	No	Provider Assisted Testing		Yes	Yes	No	3	3	No	No	2	Unlikely	Male	24	1	No	No	No	0	Secondary	RDT_Ag_Professional_Use
PHC	2023-05-02			ZRC/STARCOV19/2022/PHC/ZUBA				PHC/ZUBA/0397	Yes	Yes	headache loss_of_taste	0	0	0	0	0	0	0	0	0	0	0	1	0	1	0		Yes	No	Provider Assisted Testing		Yes	Yes	No	2	2	No	No	2	Unlikely	Female	25	1	No	No	No	0	Secondary	RDT_Ag_Professional_Use
PHC	2023-05-02			ZRC/STARCOV19/2022/PHC/ZUBA				PHC/ZUBA/0398	Yes	Yes	sore_throat headache loss_of_smell	0	1	0	0	0	0	0	0	0	0	0	0	1	1	0		Yes	No	Provider Assisted Testing		Yes	Yes	No	2	2	No	No	2	Unlikely	Female	20	1	No	No	No	0	Secondary	RDT_Ag_Professional_Use
PHC	2023-05-02			ZRC/STARCOV19/2022/PHC/ZUBA				PHC/ZUBA/0399	Yes	Yes	loss_of_smell headache	0	0	0	0	0	0	0	0	0	0	0	0	1	1	0		Yes	No	Provider Assisted Testing		Yes	Yes	No	2	2	No	No	2	Unlikely	Female	27	1	No	No	No	0	Secondary	RDT_Ag_Professional_Use
PHC	2023-05-02			ZRC/STARCOV19/2022/PHC/ZUBA				PHC/ZUBA/0400	Yes	Yes	fever__38c__current_or_history_of headache tiredness	1	0	0	0	0	0	0	0	1	0	0	0	0	1	0		Yes	No	Provider Assisted Testing		Yes	Yes	No	3	3	No	No	3	Unlikely	Male	26	1	No	No	No	0	Secondary	RDT_Ag_Professional_Use
PHC	2023-05-03			ZRC/STARCOV19/2022/PHC/ZUBA				PHC/ZUBA/0401	Yes	Yes	fever__38c__current_or_history_of loss_of_taste headache	1	0	0	0	0	0	0	0	0	0	0	1	0	1	0		Yes	No	Provider Assisted Testing		Yes	Yes	No	2	2	No	No	2	Unlikely	Female	32	1	No	No	No	0	Secondary	RDT_Ag_Professional_Use
PHC	2023-05-03			ZRC/STARCOV19/2022/PHC/ZUBA				PHC/ZUBA/0402	Yes	Yes	fever__38c__current_or_history_of headache tiredness	1	0	0	0	0	0	0	0	1	0	0	0	0	1	0		Yes	No	Provider Assisted Testing		Yes	Yes	No	2	2	No	No	2	Unlikely	Female	38	1	No	No	No	0	Secondary	RDT_Ag_Professional_Use
PHC	2023-05-03			ZRC/STARCOV19/2022/PHC/ZUBA				PHC/ZUBA/0403	Yes	Yes	sore_throat vomiting headache	0	1	0	0	0	1	0	0	0	0	0	0	0	1	0		Yes	No	Provider Assisted Testing		Yes	Yes	No	2	3	No	No	2	Unlikely	Female	31	2	No	No	No	0	Secondary	RDT_Ag_Professional_Use
PHC	2023-05-03			ZRC/STARCOV19/2022/PHC/ZUBA				PHC/ZUBA/0404	Yes	Yes	fever__38c__current_or_history_of headache red_eyes loss_of_smell	1	0	0	0	0	0	0	0	0	0	1	0	1	1	0		Yes	No	Provider Assisted Testing		Yes	Yes	No	2	2	No	No	2	Unlikely	Female	29	2	No	No	No	0	Secondary	RDT_Ag_Professional_Use
PHC	2023-05-04			ZRC/STARCOV19/2022/PHC/ZUBA				PHC/ZUBA/0405	Yes	Yes	fever__38c__current_or_history_of headache tiredness	1	0	0	0	0	0	0	0	1	0	0	0	0	1	0		Yes	No	Provider Assisted Testing		Yes	Yes	No	2	2	No	No	2	Unlikely	Female	30	2	No	No	No	0	Secondary	RDT_Ag_Professional_Use
PHC	2023-05-04			ZRC/STARCOV19/2022/PHC/ZUBA				PHC/ZUBA/0406	Yes	Yes	fever__38c__current_or_history_of headache tiredness	1	0	0	0	0	0	0	0	1	0	0	0	0	1	0		Yes	No	Provider Assisted Testing		Yes	Yes	No	2	2	No	No	2	Unlikely	Male	39	2	No	No	No	0	Secondary	RDT_Ag_Professional_Use
PHC	2023-05-04			ZRC/STARCOV19/2022/PHC/ZUBA				PHC/ZUBA/0407	Yes	Yes	nausea headache tiredness	0	0	0	0	0	0	1	0	1	0	0	0	0	1	0		Yes	No	Provider Assisted Testing		Yes	Yes	No	2	2	No	No	2	Unlikely	Female	30	2	No	No	No	1	Secondary	RDT_Ag_Professional_Use
PHC	2023-05-04			ZRC/STARCOV19/2022/PHC/ZUBA				PHC/ZUBA/0408	Yes	Yes	sore_throat cough headache	0	1	0	1	0	0	0	0	0	0	0	0	0	1	0		Yes	No	Provider Assisted Testing		Yes	Yes	No	2	2	No	No	3	Unlikely	Female	33	2	No	No	No	3	Secondary	RDT_Ag_Professional_Use
PHC	2023-05-04			ZRC/STARCOV19/2022/PHC/ZUBA				PHC/ZUBA/0409	Yes	Yes	fever__38c__current_or_history_of cough headache chest_pains	1	0	0	1	0	0	0	0	0	1	0	0	0	1	0		Yes	No	Provider Assisted Testing		Yes	Yes	No	2	2	No	No	2	Unlikely	Female	26	4	No	No	No	1	Secondary	RDT_Ag_Professional_Use
PHC	2023-05-04			ZRC/STARCOV19/2022/PHC/ZUBA				PHC/ZUBA/0410	Yes	Yes	sore_throat runny_nose cough headache	0	1	1	1	0	0	0	0	0	0	0	0	0	1	0		Yes	No	Provider Assisted Testing		Yes	Yes	No	2	2	No	No	2	Unlikely	Female	38	3	No	No	No	1	Secondary	RDT_Ag_Professional_Use
PHC	2023-05-04			ZRC/STARCOV19/2022/PHC/ZUBA				PHC/ZUBA/0411	Yes	Yes	headache loss_of_smell red_eyes tiredness	0	0	0	0	0	0	0	0	1	0	1	0	1	1	0		Yes	No	Provider Assisted Testing		Yes	Yes	No	2	2	No	No	2	Unlikely	Female	30	5	No	No	No	1	Secondary	RDT_Ag_Professional_Use
PHC	2023-05-04			ZRC/STARCOV19/2022/PHC/ZUBA				PHC/ZUBA/0412	Yes	Yes	headache loss_of_smell red_eyes	0	0	0	0	0	0	0	0	0	0	1	0	1	1	0		Yes	No	Provider Assisted Testing		Yes	Yes	No	2	2	No	No	2	Unlikely	Female	20	2	No	No	No	0	Secondary	RDT_Ag_Professional_Use
PHC	2023-05-04			ZRC/STARCOV19/2022/PHC/ZUBA				PHC/ZUBA/0413	Yes	Yes	sore_throat vomiting headache	0	1	0	0	0	1	0	0	0	0	0	0	0	1	0		Yes	No	Provider Assisted Testing		Yes	Yes	No	2	2	No	No	2	Unlikely	Female	22	2	No	No	No	1	Secondary	RDT_Ag_Professional_Use
PHC	2023-05-04			ZRC/STARCOV19/2022/PHC/ZUBA				PHC/ZUBA/0414	Yes	Yes	fever__38c__current_or_history_of cough headache loss_of_smell	1	0	0	1	0	0	0	0	0	0	0	0	1	1	0		Yes	No	Provider Assisted Testing		Yes	Yes	No	2	2	No	No	2	Unlikely	Male	68	2	No	No	No	1	Secondary	RDT_Ag_Professional_Use
PHC	2023-05-04			ZRC/STARCOV19/2022/PHC/ZUBA				PHC/ZUBA/0415	Yes	Yes	fever__38c__current_or_history_of cough diarrhea	1	0	0	1	0	0	0	1	0	0	0	0	0	0	0		Yes	No	Provider Assisted Testing		Yes	Yes	No	2	2	No	No	2	Unlikely	Female	65	1	No	No	No	2	Secondary	RDT_Ag_Professional_Use
PHC	2023-05-04			ZRC/STARCOV19/2022/PHC/ZUBA				PHC/ZUBA/0416	Yes	Yes	fever__38c__current_or_history_of headache loss_of_smell	1	0	0	0	0	0	0	0	0	0	0	0	1	1	0		Yes	No	Provider Assisted Testing		Yes	Yes	No	2	2	No	No	2	Unlikely	Female	25	1	No	No	No	0	Secondary	RDT_Ag_Professional_Use
PHC	2023-05-04			ZRC/STARCOV19/2022/PHC/ZUBA				PHC/ZUBA/0417	Yes	Yes	sore_throat tiredness headache	0	1	0	0	0	0	0	0	1	0	0	0	0	1	0		Yes	No	Provider Assisted Testing		Yes	Yes	No	2	2	No	No	2	Unlikely	Female	50	1	No	No	No	2	Secondary	RDT_Ag_Professional_Use
PMS	2022-12-16	ZRC/STARCOV19/2022/PMS/KUJE					ALISON MEDICKS	PMS/ALISON/0001	Yes	Yes	Headache Loss of smell Loss of taste Sore throat Fever >38c (current or history of) Cough Runny Nose Chest pains Tiredness	1	1	1	1	0	0	0	0	1	1	0	1	1	1	0		Yes	No	Self-Testing	Yes	Yes	Yes	No	5	4	No	No	8	Very Likely	Male	37	7	Yes	Yes	No	0	Tertiary	RDT_Self_testing_kit
PMS	2022-12-17	ZRC/STARCOV19/2022/PMS/KUJE					ALISON MEDICKS	PMS/ALISON/0002	Yes	Yes	Fever >38c (current or history of) Cough Runny Nose Tiredness Chest pains Loss of taste Headache	1	0	1	1	0	0	0	0	1	1	0	1	0	1	0		Yes	No	Self-Testing	Yes	Yes	Yes	Yes	3	4	No	No	5	Likely	Male	70	5	No	No	No	2	Tertiary	RDT_Self_testing_kit
PMS	2022-12-18	ZRC/STARCOV19/2022/PMS/KUJE					ALISON MEDICKS	PMS/ALISON/0003	Yes	Yes	Fever >38c (current or history of) Cough Vomiting Tiredness Loss of taste Headache	1	0	0	1	0	1	0	0	1	0	0	1	0	1	0		Yes	No	Self-Testing	Yes	Yes	Yes	Yes	3	4	No	No	6	Likely	Female	41	2	No	No	No	0	Tertiary	RDT_Self_testing_kit
PMS	2022-12-19	ZRC/STARCOV19/2022/PMS/KUJE					ALISON MEDICKS	PMS/ALISON/0004	Yes	Yes	Fever >38c (current or history of) Runny Nose Cough Tiredness Chest pains Loss of taste Headache	1	0	1	1	0	0	0	0	1	1	0	1	0	1	0		Yes	No	Self-Testing	Yes	Yes	Yes	Yes	3	4	No	No	5	Likely	Female	67	2	No	No	No	3	Tertiary	RDT_Self_testing_kit
PMS	2022-12-19	ZRC/STARCOV19/2022/PMS/KUJE					ALISON MEDICKS	PMS/ALISON/0005	Yes	Yes	Fever >38c (current or history of) Runny Nose Cough Vomiting Tiredness Chest pains Loss of taste Loss of smell Headache Red eYes	1	0	1	1	0	1	0	0	1	1	1	1	1	1	0		Yes	No	Self-Testing	Yes	Yes	Yes	No	4	3	No	No	4	Likely	Male	27	3	Yes	No	No	0	Secondary	RDT_Self_testing_kit
PMS	2022-12-19	ZRC/STARCOV19/2022/PMS/KUJE					ALISON MEDICKS	PMS/ALISON/0006	Yes	Yes	Fever >38c (current or history of) Runny Nose Cough Tiredness Loss of smell Headache	1	0	1	1	0	0	0	0	1	0	0	0	1	1	0		Yes	No	Self-Testing	Yes	Yes	Yes	No	3	2	No	No	4	Likely	Female	23	2	Yes	No	No	0	Secondary	RDT_Self_testing_kit
PMS	2022-12-20	ZRC/STARCOV19/2022/PMS/KUJE					ALISON MEDICKS	PMS/ALISON/0007	Yes	Yes	Fever >38c (current or history of) Runny Nose Cough Tiredness Chest pains Loss of taste Headache	1	0	1	1	0	0	0	0	1	1	0	1	0	1	0		Yes	No	Self-Testing	Yes	Yes	Yes	No	4	3	No	No	4	Likely	Female	28	1	No	No	No	0	Tertiary	RDT_Self_testing_kit
PMS	2022-12-20	ZRC/STARCOV19/2022/PMS/KUJE					ALISON MEDICKS	PMS/ALISON/0008	Yes	Yes	Fever >38c (current or history of) Cough Nausea Tiredness Loss of taste Loss of smell Headache	1	0	0	1	0	0	1	0	1	0	0	1	1	1	0		Yes	No	Self-Testing	Yes	Yes	Yes	Yes	3	3	No	No	4	Likely	Male	38	8	Yes	No	No	0	Primary	RDT_Self_testing_kit
PMS	2022-12-20	ZRC/STARCOV19/2022/PMS/KUJE					ALISON MEDICKS	PMS/ALISON/0009	Yes	Yes	Fever >38c (current or history of) Runny Nose Cough Nausea Tiredness Chest pains Loss of taste Loss of smell Headache	1	0	1	1	0	0	1	0	1	1	0	1	1	1	0		Yes	No	Self-Testing	Yes	Yes	Yes	No	4	5	No	No	5	Likely	Female	36	2	Yes	No	No	0	Tertiary	RDT_Self_testing_kit
PMS	2022-12-20	ZRC/STARCOV19/2022/PMS/KUJE					ALISON MEDICKS	PMS/ALISON/0010	Yes	Yes	Fever >38c (current or history of) Cough Nausea Chest pains Loss of taste Headache	1	0	0	1	0	0	1	0	0	1	0	1	0	1	0		Yes	No	Self-Testing	Yes	Yes	Yes	No	3	4	No	No	4	Likely	Female	46	4	Yes	No	No	0	Secondary	RDT_Self_testing_kit
PMS	2022-12-21	ZRC/STARCOV19/2022/PMS/KUJE					ALISON MEDICKS	PMS/ALISON/0011	Yes	Yes	Fever >38c (current or history of) Runny Nose Cough Shortness of breath Tiredness Loss of taste Loss of smell Headache	1	0	1	1	1	0	0	0	1	0	0	1	1	1	0		Yes	No	Self-Testing	Yes	Yes	Yes	No	3	3	No	No	6	Very Likely	Female	28	3	Yes	No	No	0	Secondary	RDT_Self_testing_kit
PMS	2022-12-21	ZRC/STARCOV19/2022/PMS/KUJE					ALISON MEDICKS	PMS/ALISON/0012	Yes	Yes	Fever >38c (current or history of) Runny Nose Cough Tiredness Chest pains Loss of taste Loss of smell Headache	1	0	1	1	0	0	0	0	1	1	0	1	1	1	0		Yes	No	Provider Assisted Testing		Yes	No	No	3	2	No	No	4	Likely	Female	62	5	Yes	No	No	2	Primary	RDT_Ag_Professional_Use
PMS	2022-12-21	ZRC/STARCOV19/2022/PMS/KUJE					ALISON MEDICKS	PMS/ALISON/0013	Yes	Yes	Fever >38c (current or history of) Runny Nose Cough Tiredness Loss of taste Loss of smell Headache Chest pains	1	0	1	1	0	0	0	0	1	1	0	1	1	1	0		Yes	No	Self-Testing	Yes	Yes	Yes	No	4	4	No	No	5	Likely	Male	66	3	Yes	No	No	3	Tertiary	RDT_Self_testing_kit
PMS	2022-12-27	ZRC/STARCOV19/2022/PMS/KUJE					ALISON MEDICKS	PMS/ALISON/0015	Yes	Yes	Fever >38c (current or history of) Cough Nausea Tiredness Red eYes Loss of smell Headache	1	0	0	1	0	0	1	0	1	0	1	0	1	1	0		Yes	No	Provider Assisted Testing		Yes	Yes	No	4	3	No	No	5	Likely	Male	21	6	Yes	No	No	0	Tertiary	RDT_Ag_Professional_Use
PMS	2022-12-27	ZRC/STARCOV19/2022/PMS/KUJE					ALISON MEDICKS	PMS/ALISON/0016	Yes	Yes	Fever >38c (current or history of) Runny Nose Cough Tiredness Chest pains Headache Loss of taste	1	0	1	1	0	0	0	0	1	1	0	1	0	1	0		Yes	No	Provider Assisted Testing		Yes	Yes	No	4	3	No	No	4	Likely	Female	23	3	Yes	No	No	0	Tertiary	RDT_Ag_Professional_Use
PMS	2022-12-27	ZRC/STARCOV19/2022/PMS/KUJE					ALISON MEDICKS	PMS/ALISON/0017	Yes	Yes	Fever >38c (current or history of) Cough Tiredness Loss of taste Headache	1	0	0	1	0	0	0	0	1	0	0	1	0	1	0		Yes	No	Self-Testing	Yes	Yes	No	No	4	2	No	No	3	Neutral	Male	19	2	No	No	No	0	Secondary	RDT_Self_testing_kit
PMS	2022-12-27	ZRC/STARCOV19/2022/PMS/KUJE					ALISON MEDICKS	PMS/ALISON/0018	Yes	Yes	Fever >38c (current or history of) Runny Nose Cough Tiredness Loss of taste Loss of smell Headache	1	0	1	1	0	0	0	0	1	0	0	1	1	1	0		Yes	No	Self-Testing	Yes	Yes	Yes	No	4	3	No	No	2	Likely	Male	25	2	No	No	No	0	Tertiary	RDT_Self_testing_kit
PMS	2022-12-28	ZRC/STARCOV19/2022/PMS/KUJE					ALISON MEDICKS	PMS/ALISON/0019	Yes	Yes	Fever >38c (current or history of) Runny Nose Cough Tiredness Red eYes Loss of taste Loss of smell Headache	1	0	1	1	0	0	0	0	1	0	1	1	1	1	0		Yes	No	Self-Testing	Yes	Yes	Yes	No	5	4	No	No	5	Likely	Male	27	2	Yes	No	No	0	Tertiary	RDT_Self_testing_kit
PMS	2022-12-28	ZRC/STARCOV19/2022/PMS/KUJE					ALISON MEDICKS	PMS/ALISON/0020	Yes	Yes	Fever >38c (current or history of) Runny Nose Cough Vomiting Diarrhea Tiredness Loss of taste Headache	1	0	1	1	0	1	0	1	1	0	0	1	0	1	0		Yes	No	Self-Testing	Yes	Yes	Yes	No	4	3	No	No	6	Likely	Male	20	3	No	No	No	0	Secondary	RDT_Self_testing_kit
PMS	2022-12-28	ZRC/STARCOV19/2022/PMS/KUJE					ALISON MEDICKS	PMS/ALISON/0021	Yes	Yes	Fever >38c (current or history of) Runny Nose Cough Nausea Tiredness Chest pains Loss of taste Headache	1	0	1	1	0	0	1	0	1	1	0	1	0	1	0		Yes	No	Self-Testing	Yes	Yes	Yes	No	4	3	No	No	5	Likely	Female	19	3	Yes	No	No	0	Secondary	RDT_Self_testing_kit
PMS	2022-12-28	ZRC/STARCOV19/2022/PMS/KUJE					ALISON MEDICKS	PMS/ALISON/0022	Yes	Yes	Fever >38c (current or history of) Sore throat Cough Tiredness Loss of taste Loss of smell Headache	1	1	0	1	0	0	0	0	1	0	0	1	1	1	0		Yes	No	Self-Testing	Yes	Yes	Yes	No	3	4	No	No	5	Likely	Male	67	3	Yes	No	No	0	Tertiary	RDT_Self_testing_kit
PMS	2022-12-28	ZRC/STARCOV19/2022/PMS/KUJE					ALISON MEDICKS	PMS/ALISON/0023	Yes	Yes	Fever >38c (current or history of) Cough Diarrhea Tiredness Chest pains Headache Loss of smell Loss of taste	1	0	0	1	0	0	0	1	1	1	0	1	1	1	0		Yes	No	Self-Testing	Yes	Yes	Yes	Yes	3	2	No	No	4	Likely	Male	43	6	Yes	No	No	0	Tertiary	RDT_Self_testing_kit
PMS	2022-12-28	ZRC/STARCOV19/2022/PMS/KUJE					ALISON MEDICKS	PMS/ALISON/0024	Yes	Yes	Fever >38c (current or history of) Runny Nose Cough Vomiting Tiredness Loss of taste Headache	1	0	1	1	0	1	0	0	1	0	0	1	0	1	0		Yes	No	Provider Assisted Testing		Yes	No	No	3	5	No	No	5	Likely	Female	65	4	No	No	No	0	None	RDT_Ag_Professional_Use
PMS	2022-12-28	ZRC/STARCOV19/2022/PMS/KUJE					ALISON MEDICKS	PMS/ALISON/0025	Yes	Yes	Fever >38c (current or history of) Runny Nose Cough Diarrhea Tiredness Loss of taste Headache	1	0	1	1	0	0	0	1	1	0	0	1	0	1	0		Yes	No	Provider Assisted Testing		Yes	Yes	Yes	3	3	No	No	5	Likely	Female	28	4	No	Yes	No	0	Secondary	RDT_Ag_Professional_Use
PMS	2022-12-28	ZRC/STARCOV19/2022/PMS/KUJE					ALISON MEDICKS	PMS/ALISON/0026	Yes	Yes	Fever >38c (current or history of) Runny Nose Cough Tiredness Loss of taste Loss of smell Headache	1	0	1	1	0	0	0	0	1	0	0	1	1	1	0		Yes	No	Self-Testing	Yes	Yes	Yes	Yes	3	3	No	No	5	Likely	Female	54	1	Yes	Yes	No	0	Secondary	RDT_Self_testing_kit
PMS	2022-12-28	ZRC/STARCOV19/2022/PMS/KUJE					ALISON MEDICKS	PMS/ALISON/0027	Yes	Yes	Fever >38c (current or history of) Sore throat Cough Diarrhea Tiredness Loss of taste Loss of smell Headache	1	1	0	1	0	0	0	1	1	0	0	1	1	1	0		Yes	No	Self-Testing	Yes	Yes	Yes	Yes	3	4	No	No	4	Likely	Female	33	7	No	No	No	0	Secondary	RDT_Self_testing_kit
PMS	2022-12-28	ZRC/STARCOV19/2022/PMS/KUJE					ALISON MEDICKS	PMS/ALISON/0028	Yes	Yes	Fever >38c (current or history of) Runny Nose Cough Nausea Diarrhea Tiredness Loss of taste Headache	1	0	1	1	0	0	1	1	1	0	0	1	0	1	0		Yes	No	Provider Assisted Testing		Yes	No	No	3	3	No	No	4	Likely	Male	25	3	No	No	No	0	Primary	RDT_Ag_Professional_Use
PMS	2022-12-28	ZRC/STARCOV19/2022/PMS/KUJE					ALISON MEDICKS	PMS/ALISON/0029	Yes	Yes	Fever >38c (current or history of) Runny Nose Cough Vomiting Diarrhea Tiredness Loss of taste Headache	1	0	1	1	0	1	0	1	1	0	0	1	0	1	0		Yes	No	Provider Assisted Testing		Yes	No	No	3	4	No	No	5	Likely	Female	31	5	No	No	No	0	Primary	RDT_Ag_Professional_Use
PMS	2022-12-28	ZRC/STARCOV19/2022/PMS/KUJE					ALISON MEDICKS	PMS/ALISON/0031	Yes	Yes	Fever >38c (current or history of) Runny Nose Cough Diarrhea Tiredness Chest pains Loss of taste Headache	1	0	1	1	0	0	0	1	1	1	0	1	0	1	0		Yes	No	Provider Assisted Testing		Yes	No	No	3	3	No	No	5	Likely	Male	53	3	No	No	No	2	Primary	RDT_Ag_Professional_Use
PMS	2022-12-28	ZRC/STARCOV19/2022/PMS/KUJE					ALISON MEDICKS	PMS/ALISON/0033	Yes	Yes	Fever >38c (current or history of) Runny Nose Cough Vomiting Nausea Tiredness Loss of taste Headache	1	0	1	1	0	1	1	0	1	0	0	1	0	1	0		Yes	No	Self-Testing	Yes	Yes	Yes	Yes	3	4	No	No	5	Likely	Female	35	12	Yes	No	No	0	Primary	RDT_Self_testing_kit
PMS	2022-12-28	ZRC/STARCOV19/2022/PMS/KUJE					ALISON MEDICKS	PMS/ALISON/0034	Yes	Yes	Fever >38c (current or history of) Cough Diarrhea Tiredness Red eYes Loss of taste Loss of smell Headache	1	0	0	1	0	0	0	1	1	0	1	1	1	1	0		Yes	No	Self-Testing	Yes	Yes	Yes	Yes	3	3	No	No	5	Likely	Male	68	1	No	No	No	3	Secondary	RDT_Self_testing_kit
PMS	2022-12-20	ZRC/STARCOV19/2022/PMS/KUJE					ALISON MEDICKS	PMS/ALISON/0035	Yes	Yes	Fever >38c (current or history of) Vomiting Nausea Loss of taste Tiredness Headache	1	0	0	0	0	1	1	0	1	0	0	1	0	1	0		Yes	No	Self-Testing	Yes	Yes	Yes	Yes	3	4	No	No	2	Very Likely	Male	36	3	No	No	No	0	Tertiary	RDT_Self_testing_kit
PMS	2022-12-20	ZRC/STARCOV19/2022/PMS/KUJE					ALISON MEDICKS	PMS/ALISON/0036	Yes	Yes	Fever >38c (current or history of) Vomiting Nausea Tiredness Loss of taste Headache	1	0	0	0	0	1	1	0	1	0	0	1	0	1	0		Yes	No	Self-Testing	Yes	Yes	Yes	Yes	2	4	No	No	2	Likely	Male	51	2	No	No	No	1	Tertiary	RDT_Self_testing_kit
PMS	2023-01-05	ZRC/STARCOV19/2022/PMS/KUJE					ALISON MEDICKS	PMS/ALISON/0037	Yes	Yes	Fever >38c (current or history of) Vomiting Nausea Tiredness Chest pains Red eyes Loss of taste Headache	1	0	0	0	0	1	1	0	1	1	1	1	0	1	0		Yes	No	Self-Testing	Yes	Yes	Yes	No	5	4	No	No	6	Unlikely	Male	49	4	No	No	No	0	Tertiary	RDT_Self_testing_kit
PMS	2023-02-09	ZRC/STARCOV19/2022/PMS/KUJE					ALISON MEDICKS	PMS/ALISON/0038	Yes	Yes	Fever >38c (current or history of) Cough Tiredness Loss of taste Headache	1	0	0	1	0	0	0	0	1	0	0	1	0	1	0		Yes	No	Self-Testing	Yes	Yes	Yes	Yes	2	4	No	No	4	Likely	Male	49	1	No	No	No	0	Tertiary	RDT_Self_testing_kit
PMS	2023-02-08	ZRC/STARCOV19/2022/PMS/KUJE					ALISON MEDICKS	PMS/ALISON/0039	Yes	Yes	Fever >38c (current or history of) Cough Tiredness Loss of taste Headache	1	0	0	1	0	0	0	0	1	0	0	1	0	1	0		Yes	No	Self-Testing	Yes	Yes	Yes	Yes	3	4	No	No	4	Likely	Female	45	1	No	No	No	0	Secondary	RDT_Self_testing_kit
PMS	2023-02-08	ZRC/STARCOV19/2022/PMS/KUJE					ALISON MEDICKS	PMS/ALISON/0040	Yes	Yes	Fever >38c (current or history of) Cough Nausea Tiredness Loss of taste Headache	1	0	0	1	0	0	1	0	1	0	0	1	0	1	0		Yes	No	Self-Testing	Yes	Yes	Yes	Yes	2	3	No	No	4	Likely	Male	35	4	No	No	No	0	Primary	RDT_Self_testing_kit
PMS	2023-02-09	ZRC/STARCOV19/2022/PMS/KUJE					ALISON MEDICKS	PMS/ALISON/0041	Yes	Yes	Fever >38c (current or history of) Cough Vomiting Nausea Tiredness Loss of taste Headache	1	0	0	1	0	1	1	0	1	0	0	1	0	1	0		Yes	No	Self-Testing	Yes	Yes	Yes	Yes	3	4	No	No	4	Likely	Male	52	1	No	No	No	1	Tertiary	RDT_Self_testing_kit
PMS	2023-02-10	ZRC/STARCOV19/2022/PMS/KUJE					ALISON MEDICKS	PMS/ALISON/0042	Yes	Yes	Fever >38c (current or history of) Cough Nausea Tiredness Loss of taste Headache	1	0	0	1	0	0	1	0	1	0	0	1	0	1	0		Yes	No	Self-Testing	Yes	Yes	Yes	Yes	3	4	No	No	4	Likely	Male	55	2	No	No	No	1	Primary	RDT_Self_testing_kit
PMS	2023-02-10	ZRC/STARCOV19/2022/PMS/KUJE					ALISON MEDICKS	PMS/ALISON/0043	Yes	Yes	Fever >38c (current or history of) Runny nose Cough Shortness of breath Tiredness Chest pains Loss of taste Headache	1	0	1	1	1	0	0	0	1	1	0	1	0	1	0		Yes	No	Self-Testing	Yes	Yes	Yes	Yes	3	4	No	No	6	Very Likely	Female	47	4	No	No	No	0	Primary	RDT_Self_testing_kit
PMS	2023-02-10	ZRC/STARCOV19/2022/PMS/KUJE					ALISON MEDICKS	PMS/ALISON/0044	Yes	Yes	Fever >38c (current or history of) Cough Vomiting Nausea Diarrhea Tiredness Loss of taste Headache	1	0	0	1	0	1	1	1	1	0	0	1	0	1	0		Yes	No	Self-Testing	Yes	Yes	Yes	Yes	3	3	No	No	5	Likely	Male	42	1	No	No	No	0	Primary	RDT_Self_testing_kit
PMS	2023-02-10	ZRC/STARCOV19/2022/PMS/KUJE					.ALISON MEDICKS	PMS/ALISON/0045	Yes	Yes	Fever >38c (current or history of) Sore throat Runny nose Cough Tiredness Loss of taste Loss of smell Headache	1	1	1	1	0	0	0	0	1	0	0	1	1	1	0		Yes	No	Self-Testing	Yes	Yes	Yes	Yes	3	4	No	No	5	Likely	Male	38	3	No	No	No	0	Tertiary	RDT_Self_testing_kit
PMS	2023-02-10	ZRC/STARCOV19/2022/PMS/KUJE					ALISON MEDICKS	PMS/ALISON/0046	Yes	Yes	Fever >38c (current or history of) Cough Vomiting Diarrhea Tiredness Loss of taste Headache	1	0	0	1	0	1	0	1	1	0	0	1	0	1	0		Yes	No	Provider Assisted Testing		Yes	No	No	2	2	No	No	3	Likely	Male	62	2	No	No	No	1	none	RDT_Ag_Professional_Use
PMS	2023-02-11	ZRC/STARCOV19/2022/PMS/KUJE					ALISON MEDICKS	PMS/ALISON/0047	Yes	Yes	Fever >38c (current or history of) Cough Nausea Tiredness Loss of taste Headache	1	0	0	1	0	0	1	0	1	0	0	1	0	1	0		Yes	No	Self-Testing	Yes	Yes	Yes	Yes	3	4	No	No	4	Likely	Male	41	3	Yes	No	No	0	Tertiary	RDT_Self_testing_kit
PMS	2023-02-13	ZRC/STARCOV19/2022/PMS/KUJE					ALISON MEDICKS	PMS/ALISON/0048	Yes	Yes	Fever >38c (current or history of) Cough Nausea Loss of taste Headache Tiredness	1	0	0	1	0	0	1	0	1	0	0	1	0	1	0		Yes	No	Provider Assisted Testing		Yes	No	No	2	4	No	No	4	Likely	Female	43	3	No	No	No	0	Primary	RDT_Ag_Professional_Use
PMS	2023-02-13	ZRC/STARCOV19/2022/PMS/KUJE					ALISON MEDICKS	PMS/ALISON/0049	Yes	Yes	Fever >38c (current or history of) Runny nose Cough Tiredness Chest pains Red eyes Loss of taste Loss of smell Headache	1	0	1	1	0	0	0	0	1	1	1	1	1	1	0		Yes	No	Self-Testing	Yes	Yes	Yes	Yes	3	4	No	No	6	Very Likely	Male	49	4	Yes	No	No	0	Tertiary	RDT_Self_testing_kit
PMS	2023-02-13	ZRC/STARCOV19/2022/PMS/KUJE					ALISON MEDICKS	PMS/ALISON/0050	Yes	Yes	Fever >38c (current or history of) Cough Diarrhea Red eyes Loss of taste Headache	1	0	0	1	0	0	0	1	0	0	1	1	0	1	0		Yes	No	Provider Assisted Testing		Yes	No	No	3	3	No	No	4	Likely	Male	41	2	No	No	No	0	Primary	RDT_Ag_Professional_Use
PMS	2023-02-22	ZRC/STARCOV19/2022/PMS/KUJE					ALISON MEDICKS	PMS/ALISON/0051	Yes	Yes	Fever >38c (current or history of) Runny nose Cough Nausea Tiredness Chest pains Red eyes Loss of taste Headache	1	0	1	1	0	0	1	0	1	1	1	1	0	1	0		Yes	No	Provider Assisted Testing		Yes	Yes	Yes	3	3	No	No	5	Likely	Female	32	4	Yes	No	No	0	Secondary	RDT_Ag_Professional_Use
PMS	2023-02-22	ZRC/STARCOV19/2022/PMS/KUJE					ALISON MEDICKS	PMS/ALISON/0052	Yes	Yes	Fever >38c (current or history of) Runny nose Cough Nausea Tiredness Chest pains Loss of taste Headache	1	0	1	1	0	0	1	0	1	1	0	1	0	1	0		Yes	No	Provider Assisted Testing		Yes	Yes	Yes	3	4	No	No	4	Likely	Female	66	3	Yes	No	No	1	Tertiary	RDT_Ag_Professional_Use
PMS	2023-02-22	ZRC/STARCOV19/2022/PMS/KUJE					ALISON MEDICKS	PMS/ALISON/0054	Yes	Yes	Fever >38c (current or history of) Runny nose Cough Tiredness Chest pains Red eyes Loss of taste Loss of smell Headache	1	0	1	1	0	0	0	0	1	1	1	1	1	1	0		Yes	No	Provider Assisted Testing		Yes	Yes	Yes	3	2	No	No	4	Likely	Female	18	2	No	No	No	0	Tertiary	RDT_Ag_Professional_Use
PMS	2023-02-25	ZRC/STARCOV19/2022/PMS/KUJE					ALISON MEDICKS	PMS/ALISON/0055	Yes	Yes	Fever >38c (current or history of) Tiredness Red eyes Loss of taste Headache Others	1	0	0	0	0	0	0	0	1	0	1	1	0	1	1	Skin rash and irritation.	Yes	No	Provider Assisted Testing		Yes	No	No	3	5	No	No	3	Unlikely	Female	40	2	No	No	No	0	none	RDT_Ag_Professional_Use
PMS	2023-03-06	ZRC/STARCOV19/2022/PMS/KUJE					ALISON MEDICKS	PMS/ALISON/0056	Yes	Yes	Fever >38c (current or history of) Runny nose Cough Tiredness Chest pains Red eyes Loss of taste Headache	1	0	1	1	0	0	0	0	1	1	1	1	0	1	0		Yes	No	Self-Testing	Yes	Yes	Yes	Yes	3	4	No	No	7	Likely	Male	39	2	No	No	No	0	Secondary	RDT_Self_testing_kit
PMS	2023-03-06	ZRC/STARCOV19/2022/PMS/KUJE					ALISON MEDICKS	PMS/ALISON/0057	Yes	Yes	Fever >38c (current or history of) Sore throat Runny nose Cough Shortness of breath Tiredness Loss of taste Loss of smell Headache	1	1	1	1	1	0	0	0	1	0	0	1	1	1	0		Yes	No	Self-Testing	Yes	Yes	Yes	Yes	3	4	No	No	5	Likely	Female	53	9	Yes	No	No	1	Tertiary	RDT_Self_testing_kit
PMS	2023-03-06	ZRC/STARCOV19/2022/PMS/KUJE					ALISON MEDICKS	PMS/ALISON/0058	Yes	Yes	Fever >38c (current or history of) Cough Diarrhea Tiredness Loss of taste Headache	1	0	0	1	0	0	0	1	1	0	0	1	0	1	0		Yes	No	Self-Testing	Yes	Yes	Yes	Yes	3	3	No	No	4	Likely	Male	31	3	Yes	No	No	0	Secondary	RDT_Self_testing_kit
PMS	2023-03-06	ZRC/STARCOV19/2022/PMS/KUJE					ALISON MEDICKS	PMS/ALISON/0059	Yes	Yes	Fever >38c (current or history of) Cough Runny nose Tiredness Loss of taste Headache	1	0	1	1	0	0	0	0	1	0	0	1	0	1	0		Yes	No	Self-Testing	Yes	Yes	Yes	Yes	2	2	No	No	3	Unlikely	Male	28	2	No	No	No	0	Tertiary	RDT_Self_testing_kit
PMS	2023-03-09	ZRC/STARCOV19/2022/PMS/KUJE					ALISON MEDICKS	PMS/ALISON/0060	Yes	Yes	Fever >38c (current or history of) Cough Nausea Tiredness Loss of taste Headache	1	0	0	1	0	0	1	0	1	0	0	1	0	1	0		Yes	No	Provider Assisted Testing		Yes	Yes	Yes	3	3	No	No	3	Unlikely	Male	39	5	No	No	No	0	Tertiary	RDT_Ag_Professional_Use
PMS	2023-03-09	ZRC/STARCOV19/2022/PMS/KUJE					ALISON MEDICKS	PMS/ALISON/0061	Yes	Yes	Fever >38c (current or history of) Runny nose Cough Tiredness Red eyes Headache Loss of taste	1	0	1	1	0	0	0	0	1	0	1	1	0	1	0		Yes	No	Provider Assisted Testing		Yes	Yes	Yes	3	3	No	No	3	Likely	Female	35	5	Yes	No	No	0	Tertiary	RDT_Ag_Professional_Use
PMS	2023-03-21	ZRC/STARCOV19/2022/PMS/KUJE					ALISON MEDICKS	PMS/ALISON/0062	Yes	Yes	Fever >38c (current or history of) Runny nose Cough Tiredness Red eyes Headache Loss of taste	1	0	0	1	0	0	0	0	1	0	1	1	0	1	0		Yes	No	Provider Assisted Testing		Yes	Yes	Yes	3	5	No	No	3	Neutral	Male	49	3	No	No	No	0	Tertiary	RDT_Ag_Professional_Use
PMS	2023-03-27	ZRC/STARCOV19/2022/PMS/KUJE					ALISON MEDICKS	PMS/ALISON/0064	Yes	Yes	Fever >38c (current or history of) Runny nose Cough Tiredness Red eyes Headache Loss of taste	1	0	1	1	0	0	1	1	0	1	0	1	1	1	0		Yes	No	Self-Testing	Yes	Yes	Yes	Yes	3	3	No	No	4	Likely	Female	39	7	No	No	No	0	Secondary	RDT_Self_testing_kit
PMS	2023-03-27	ZRC/STARCOV19/2022/PMS/KUJE					ALISON MEDICKS	PMS/ALISON/0065	Yes	Yes	Fever >38c (current or history of) Runny nose Cough Tiredness Red eyes Headache Loss of taste	1	0	1	1	0	0	0	0	1	0	1	0	1	1	0		Yes	No	Self-Testing	Yes	Yes	Yes	Yes	4	4	No	No	4	Likely	Male	51	1	No	No	No	1	Secondary	RDT_Self_testing_kit
PMS	2023-04-26	ZRC/STARCOV19/2022/PMS/KUJE					ALISON MEDICKS	PMS/ALISON/0066	Yes	Yes	Fever >38c (current or history of) Runny nose Cough Tiredness Red eyes Headache Loss of taste	1	0	0	0	0	0	0	0	1	0	0	1	1	1	0		Yes	No	Self-Testing	Yes	Yes	Yes	Yes	2	4	No	No	2	Neutral	Female	34	5	No	No	No	5	Secondary	RDT_Self_testing_kit
PMS	2023-04-27	ZRC/STARCOV19/2022/PMS/KUJE					ALISON MEDICKS	PMS/ALISON/0067	Yes	Yes	Fever >38c (current or history of) Runny nose Cough Tiredness Red eyes Headache Loss of taste	1	0	1	1	0	0	0	1	1	0	0	1	1	1	0		Yes	No	Self-Testing	Yes	Yes	Yes	Yes	3	3	No	No	4	Likely	Female	23	4	No	Yes	No	0	Tertiary	RDT_Self_testing_kit
PMS	2023-04-27	ZRC/STARCOV19/2022/PMS/KUJE					ALISON MEDICKS	PMS/ALISON/0068	Yes	Yes	Fever >38c (current or history of) Runny nose Cough Tiredness Red eyes Headache Loss of taste	1	0	1	0	0	1	0	1	1	0	0	1	1	1	0		Yes	No	Self-Testing	Yes	Yes	Yes	Yes	3	3	No	No	3	Likely	Female	20	5	No	No	No	0	Tertiary	RDT_Self_testing_kit
PMS	2023-04-29	ZRC/STARCOV19/2022/PMS/KUJE					ALISON MEDICKS	PMS/ALISON/0070	Yes	Yes	Fever >38c (current or history of) Runny nose Cough Tiredness Red eyes Headache Loss of taste	1	0	1	1	0	0	0	1	1	0	1	0	1	1	0		Yes	No	Self-Testing	Yes	Yes	Yes	Yes	3	3	No	No	4	Likely	Female	30	3	No	No	No	0	Tertiary	RDT_Self_testing_kit
PMS	2023-04-29	ZRC/STARCOV19/2022/PMS/KUJE					ALISON MEDICKS	PMS/ALISON/0071	Yes	Yes	Fever >38c (current or history of) Runny nose Cough Tiredness Red eyes Headache Loss of taste	1	0	1	1	0	1	0	1	1	0	1	0	0	1	0		Yes	No	Self-Testing	Yes	Yes	Yes	Yes	2	3	No	No	3	Neutral	Female	35	3	No	No	No	0	Secondary	RDT_Self_testing_kit
PMS	2023-04-29	ZRC/STARCOV19/2022/PMS/KUJE					ALISON MEDICKS	PMS/ALISON/0072	Yes	Yes	Fever >38c (current or history of) Runny nose Cough Tiredness Red eyes Headache Loss of taste	1	0	0	1	0	1	0	0	1	0	0	1	0	1	0		Yes	No	Self-Testing	Yes	Yes	Yes	Yes	2	2	No	No	3	Unlikely	Female	32	3	No	No	No	0	Secondary	RDT_Self_testing_kit
PMS	2023-04-29	ZRC/STARCOV19/2022/PMS/KUJE					ALISON MEDICKS	PMS/ALISON/0073	Yes	Yes	fever__38c__current_or_history_of cough diarrhea tiredness chest_pains loss_of_taste headache	1	0	0	1	0	0	0	1	1	1	0	1	0	1	0		Yes	No	Self-Testing	Yes	Yes	Yes	Yes	3	3	No	No	3	Likely	Male	41	2	Yes	Yes	No	0	Secondary	RDT_Self_testing_kit
PMS	2023-04-29	ZRC/STARCOV19/2022/PMS/KUJE					ALISON MEDICKS	PMS/ALISON/0074	Yes	Yes	fever__38c__current_or_history_of sore_throat cough loss_of_smell headache	1	1	0	1	0	0	0	0	0	0	0	0	1	1	0		Yes	No	Self-Testing	Yes	Yes	Yes	Yes	2	2	No	No	2	Unlikely	Female	25	3	No	No	No	0	Tertiary	RDT_Self_testing_kit
PMS	2023-05-30	ZRC/STARCOV19/2022/PMS/KUJE					ALISON MEDICKS	PMS/ALISON/0075	Yes	Yes	fever__38c__current_or_history_of runny_nose diarrhea tiredness red_eyes headache	1	0	1	0	0	0	0	1	1	0	1	0	0	1	0		Yes	No	Self-Testing	Yes	Yes	Yes	Yes	3	5	No	No	4	Likely	Male	54	3	No	No	No	3	Tertiary	RDT_Self_testing_kit
PMS	2023-05-01	ZRC/STARCOV19/2022/PMS/KUJE					ALISON MEDICKS	PMS/ALISON/0076	Yes	Yes	fever__38c__current_or_history_of cough nausea diarrhea tiredness red_eyes loss_of_taste loss_of_smell headache	1	0	0	1	0	0	1	1	1	0	1	1	1	1	0		Yes	No	Self-Testing	Yes	Yes	Yes	Yes	2	2	No	No	6	Likely	Female	28	4	No	No	No	0	Secondary	RDT_Self_testing_kit
PMS	2023-05-01	ZRC/STARCOV19/2022/PMS/KUJE					ALISON MEDICKS	PMS/ALISON/0077	Yes	Yes	fever__38c__current_or_history_of runny_nose cough nausea diarrhea tiredness loss_of_taste loss_of_smell headache	1	0	1	1	0	0	1	1	1	0	0	1	1	1	0		Yes	No	Self-Testing	Yes	Yes	Yes	Yes	2	2	No	No	4	Likely	Female	33	5	No	No	No	0	Secondary	RDT_Self_testing_kit
PMS	2023-05-01	ZRC/STARCOV19/2022/PMS/KUJE					ALISON MEDICKS	PMS/ALISON/0078	Yes	Yes	fever__38c__current_or_history_of cough vomiting diarrhea tiredness loss_of_taste headache	1	0	0	1	0	1	0	1	1	0	0	1	0	1	0		Yes	No	Self-Testing	Yes	Yes	Yes	Yes	3	4	No	No	4	Likely	Female	51	4	No	No	No	1	Secondary	RDT_Self_testing_kit
PMS	2023-05-01	ZRC/STARCOV19/2022/PMS/KUJE					ALISON MEDICKS	PMS/ALISON/0079	Yes	Yes	fever__38c__current_or_history_of runny_nose cough nausea tiredness loss_of_taste loss_of_smell headache	1	0	1	1	0	0	1	0	1	0	0	1	1	1	0		Yes	No	Self-Testing	Yes	Yes	Yes	Yes	3	3	No	No	4	Likely	Male	42	6	No	No	No	0	Secondary	RDT_Self_testing_kit
PMS	2023-05-05	ZRC/STARCOV19/2022/PMS/KUJE					ALISON MEDICKS	PMS/ALISON/0080	Yes	Yes	fever__38c__current_or_history_of cough nausea diarrhea tiredness red_eyes loss_of_taste headache	1	0	0	1	0	0	1	1	1	0	1	1	0	1	0		Yes	No	Provider Assisted Testing		Yes	No	Yes	1	1	No	No	5	Likely	Female	67	6	No	No	No	3	None	RDT_Ag_Professional_Use
PMS	2023-05-05	ZRC/STARCOV19/2022/PMS/KUJE					ALISON MEDICKS	PMS/ALISON/0081	Yes	Yes	fever__38c__current_or_history_of cough shortness_of_breath nausea diarrhea tiredness loss_of_taste headache	1	0	0	1	1	0	1	1	1	0	0	1	0	1	0		Yes	No	Self-Testing	Yes	Yes	Yes	Yes	2	2	No	No	5	Likely	Male	52	1	No	No	No	3	Secondary	RDT_Self_testing_kit
PMS	2023-05-05	ZRC/STARCOV19/2022/PMS/KUJE					ALISON MEDICKS	PMS/ALISON/0082	Yes	Yes	fever__38c__current_or_history_of runny_nose cough shortness_of_breath tiredness chest_pains loss_of_taste loss_of_smell headache	1	0	1	1	1	0	0	0	1	1	0	1	1	1	0		Yes	No	Provider Assisted Testing		Yes	No	Yes	2	3	No	No	4	Likely	Female	58	4	No	No	No	3	Nursery	RDT_Ag_Professional_Use
PMS	2023-05-05	ZRC/STARCOV19/2022/PMS/KUJE					ALISON MEDICKS	PMS/ALISON/0083	Yes	Yes	fever__38c__current_or_history_of cough nausea tiredness loss_of_taste headache	1	0	0	1	0	0	1	0	1	0	0	1	0	1	0		Yes	No	Self-Testing	Yes	Yes	Yes	Yes	2	2	No	No	3	Unlikely	Female	25	3	No	No	No	0	Nursery	RDT_Self_testing_kit
PMS	2023-05-05	ZRC/STARCOV19/2022/PMS/KUJE					ALISON MEDICKS	PMS/ALISON/0084	Yes	Yes	fever__38c__current_or_history_of runny_nose cough diarrhea tiredness loss_of_smell headache	1	0	1	1	0	0	0	1	1	0	0	0	1	1	0		Yes	No	Self-Testing	Yes	Yes	No	Yes	2	2	No	No	3	Neutral	Male	32	3	No	No	No	0	Nursery	RDT_Self_testing_kit
PMS	2023-05-05	ZRC/STARCOV19/2022/PMS/KUJE					ALISON MEDICKS	PMS/ALISON/0085	Yes	Yes	fever__38c__current_or_history_of vomiting tiredness diarrhea loss_of_taste loss_of_smell headache	1	0	0	0	0	1	0	1	1	0	0	1	1	1	0		Yes	No	Self-Testing	Yes	Yes	Yes	Yes	3	3	No	No	3	Likely	Male	28	3	Yes	Yes	No	0	Tertiary	RDT_Self_testing_kit
PMS	2023-05-06	ZRC/STARCOV19/2022/PMS/KUJE					ALISON MEDICKS	PMS/ALISON/0086	Yes	Yes	fever__38c__current_or_history_of nausea tiredness loss_of_taste headache	1	0	0	0	0	0	1	0	1	0	0	1	0	1	0		Yes	No	Self-Testing	Yes	Yes	Yes	Yes	3	4	No	No	2	Neutral	Male	51	5	Yes	Yes	No	1	Tertiary	RDT_Self_testing_kit
PMS	2023-05-06	ZRC/STARCOV19/2022/PMS/KUJE					ALISON MEDICKS	PMS/ALISON/0087	Yes	Yes	fever__38c__current_or_history_of cough vomiting tiredness chest_pains loss_of_taste headache	1	0	0	1	0	1	0	0	1	1	0	1	0	1	0		Yes	No	Self-Testing	Yes	Yes	Yes	Yes	3	3	No	No	4	Likely	Male	67	3	Yes	Yes	No	2	Tertiary	RDT_Self_testing_kit
PMS	2023-05-06	ZRC/STARCOV19/2022/PMS/KUJE					ALISON MEDICKS	PMS/ALISON/0088	Yes	Yes	fever__38c__current_or_history_of runny_nose cough diarrhea tiredness loss_of_taste loss_of_smell headache	1	0	1	1	0	0	0	1	1	0	0	1	1	1	0		Yes	No	Self-Testing	Yes	Yes	Yes	Yes	2	2	No	No	3	Likely	Male	53	2	No	No	No	3	Secondary	RDT_Self_testing_kit
PMS	2023-05-06	ZRC/STARCOV19/2022/PMS/KUJE					ALISON MEDICKS	PMS/ALISON/0089	Yes	Yes	fever__38c__current_or_history_of cough vomiting diarrhea tiredness loss_of_taste headache	1	0	0	1	0	1	0	1	1	0	0	1	0	1	0		Yes	No	Self-Testing	Yes	Yes	No	Yes	2	2	No	No	3	Likely	Male	60	4	No	No	No	2	Nursery	RDT_Self_testing_kit
PMS	2023-05-10	ZRC/STARCOV19/2022/PMS/KUJE					ALISON MEDICKS	PMS/ALISON/0090	Yes	Yes	fever__38c__current_or_history_of cough diarrhea tiredness chest_pains loss_of_taste headache	1	0	0	1	0	0	0	1	1	1	0	1	0	1	0		Yes	No	Provider Assisted Testing		Yes	Yes	No	3	4	No	No	6	Likely	Male	68	4	Yes	No	No	2	Tertiary	RDT_Ag_Professional_Use
PMS	2023-05-10	ZRC/STARCOV19/2022/PMS/KUJE					ALISON MEDICKS	PMS/ALISON/0091	Yes	Yes	fever__38c__current_or_history_of cough diarrhea tiredness chest_pains loss_of_taste headache	1	0	0	1	0	0	0	1	1	1	0	1	0	1	0		Yes	No	Self-Testing	Yes	Yes	Yes	Yes	2	5	No	No	3	Likely	Female	45	7	No	No	No	0	Secondary	RDT_Self_testing_kit
PMS	2023-05-10	ZRC/STARCOV19/2022/PMS/KUJE					ALISON MEDICKS	PMS/ALISON/0092	Yes	Yes	fever__38c__current_or_history_of runny_nose cough vomiting tiredness chest_pains loss_of_taste headache	1	0	1	1	0	1	0	0	1	1	0	1	0	1	0		Yes	No	Self-Testing	Yes	Yes	Yes	Yes	3	4	No	No	4	Likely	Female	42	6	No	No	No	0	Tertiary	RDT_Self_testing_kit
PMS	2023-05-13	ZRC/STARCOV19/2022/PMS/KUJE					ALISON MEDICKS	PMS/ALISON/0093	Yes	Yes	fever__38c__current_or_history_of runny_nose cough vomiting diarrhea tiredness headache loss_of_smell loss_of_taste	1	0	1	1	0	1	0	1	1	0	0	1	1	1	0		Yes	No	Self-Testing	Yes	Yes	Yes	Yes	2	2	No	No	4	Likely	Female	40	1	No	No	No	0	Tertiary	RDT_Self_testing_kit
PMS	2023-05-13	ZRC/STARCOV19/2022/PMS/KUJE					ALISON MEDICKS	PMS/ALISON/0094	Yes	Yes	fever__38c__current_or_history_of runny_nose cough vomiting diarrhea tiredness loss_of_taste loss_of_smell headache	1	0	1	1	0	1	0	1	1	0	0	1	1	1	0		Yes	No	Self-Testing	Yes	Yes	Yes	Yes	3	3	No	No	4	Likely	Female	38	10	No	No	No	0	Tertiary	RDT_Self_testing_kit
PMS	2023-05-13	ZRC/STARCOV19/2022/PMS/KUJE					ALISON MEDICKS	PMS/ALISON/0095	Yes	Yes	fever__38c__current_or_history_of cough nausea diarrhea tiredness headache loss_of_smell	1	0	0	1	0	0	1	1	1	0	0	0	1	1	0		Yes	No	Self-Testing	Yes	Yes	Yes	Yes	2	3	No	No	3	Likely	Female	35	1	No	No	No	0	Tertiary	RDT_Self_testing_kit
PMS	2023-05-13	ZRC/STARCOV19/2022/PMS/KUJE					ALISON MEDICKS	PMS/ALISON/0096	Yes	Yes	fever__38c__current_or_history_of runny_nose cough nausea diarrhea tiredness loss_of_taste loss_of_smell headache	1	0	1	1	0	0	1	1	1	0	0	1	1	1	0		Yes	No	Self-Testing	Yes	Yes	Yes	Yes	3	3	No	No	4	Very Likely	Female	36	2	No	No	No	0	Tertiary	RDT_Self_testing_kit
PMS	2023-05-15	ZRC/STARCOV19/2022/PMS/KUJE					ALISON MEDICKS	PMS/ALISON/0097	Yes	Yes	fever__38c__current_or_history_of runny_nose cough shortness_of_breath tiredness chest_pains red_eyes loss_of_taste loss_of_smell headache	1	0	1	1	1	0	0	0	1	1	1	1	1	1	0		Yes	No	Self-Testing	Yes	Yes	Yes	Yes	2	2	No	No	6	Very Likely	Male	42	2	No	No	No	0	Tertiary	RDT_Self_testing_kit
PMS	2023-05-15	ZRC/STARCOV19/2022/PMS/KUJE					ALISON MEDICKS	PMS/ALISON/0098	Yes	Yes	fever__38c__current_or_history_of cough vomiting diarrhea tiredness loss_of_taste loss_of_smell headache	1	0	0	1	0	1	0	1	1	0	0	1	1	1	0		Yes	No	Self-Testing	Yes	Yes	Yes	Yes	2	4	No	No	3	Neutral	Female	28	10	No	No	No	0	Tertiary	RDT_Self_testing_kit
PMS		ZRC/STARCOV19/2022/PMS/KUJE					ALISON MEDICKS	PMS/ALISON/0099	Yes	Yes	fever__38c__current_or_history_of cough nausea diarrhea tiredness loss_of_taste headache	1	0	0	1	0	0	1	1	1	0	0	1	0	1	0		Yes	No	Self-Testing	Yes	Yes	Yes	Yes	2	3	No	No	3	Likely	Female	36	1	No	No	No	0	Secondary	RDT_Self_testing_kit
PMS	2023-05-17	ZRC/STARCOV19/2022/PMS/KUJE					ALISON MEDICKS	PMS/ALISON/0100	Yes	Yes	fever__38c__current_or_history_of sore_throat cough tiredness loss_of_taste headache	1	1	0	1	0	0	0	0	1	0	0	1	0	1	0		Yes	No	Self-Testing	Yes	Yes	Yes	Yes	2	3	No	No	2	Unlikely	Female	42	14	No	No	No	0	Secondary	RDT_Self_testing_kit
PMS	2023-05-17	ZRC/STARCOV19/2022/PMS/KUJE					ALISON MEDICKS	PMS/ALISON/0101	Yes	Yes	fever__38c__current_or_history_of runny_nose cough diarrhea tiredness loss_of_taste loss_of_smell headache	1	0	1	1	0	0	0	1	1	0	0	1	1	1	0		Yes	No	Provider Assisted Testing		Yes	No		2	4	No	No	3	Likely	Female	54	13	No	No	No	0	Primary	RDT_Ag_Professional_Use
PMS	2023-05-27	ZRC/STARCOV19/2022/PMS/KUJE					ALISON MEDICKS	PMS/ALISON/0102	Yes	Yes	fever__38c__current_or_history_of runny_nose cough diarrhea tiredness loss_of_smell headache loss_of_taste	1	0	1	1	0	0	0	1	1	0	0	1	1	1	0		Yes	No	Self-Testing	Yes	Yes	Yes	Yes	3	2	No	No	3		Female	29	2	No	No	No	0	Tertiary	RDT_Self_testing_kit
PMS	2023-05-27	ZRC/STARCOV19/2022/PMS/KUJE					ALISON MEDICKS	PMS/ALISON/0103	Yes	Yes	fever__38c__current_or_history_of runny_nose cough nausea diarrhea tiredness loss_of_taste loss_of_smell headache	1	0	1	1	0	0	1	1	1	0	0	1	1	1	0		Yes	No	Self-Testing	Yes	Yes	Yes	Yes	3	3	No	No	3	Likely	Female	34	2	No	No	No	0	Tertiary	RDT_Self_testing_kit
PMS	2023-05-27	ZRC/STARCOV19/2022/PMS/KUJE					ALISON MEDICKS	PMS/ALISON/0104	Yes	Yes	fever__38c__current_or_history_of runny_nose cough headache loss_of_smell loss_of_taste red_eyes chest_pains	1	0	1	1	0	0	0	0	0	1	1	1	1	1	0		Yes	No	Self-Testing	Yes	Yes	Yes	Yes	4	4	No	No	4	Likely	Male	41	1	No	No	No	0	Tertiary	RDT_Self_testing_kit
PMS	2023-05-27	ZRC/STARCOV19/2022/PMS/KUJE					ALISON MEDICKS	PMS/ALISON/0105	Yes	Yes	fever__38c__current_or_history_of cough vomiting tiredness chest_pains red_eyes headache	1	0	0	1	0	1	0	0	1	1	1	0	0	1	0		Yes	No	Self-Testing	Yes	Yes	Yes	Yes	2	3	No	No	4	Likely	Female	31	5	No	No	No	0	Tertiary	RDT_Self_testing_kit
PMS	2023-05-27	ZRC/STARCOV19/2022/PMS/KUJE					ALISON MEDICKS	PMS/ALISON/0106	Yes	Yes	fever__38c__current_or_history_of cough runny_nose shortness_of_breath tiredness chest_pains red_eyes loss_of_smell headache	1	0	1	1	1	0	0	0	1	1	1	0	1	1	0		Yes	No	Self-Testing	Yes	Yes	Yes	Yes	2	5	No	No	4	Likely	Female	41	2	No	No	No	0	Secondary	RDT_Self_testing_kit
PMS	2023-01-05	Others	CHEBE				CHEBE	PMS/CHEBE/0001	Yes	Yes	Sore throat Runny Nose Shortness of breath	0	1	1	0	1	0	0	0	0	0	0	0	0	0	0		Yes	No	Self-Testing	Yes	Yes	Yes	No	4	4	No	No	1	Neutral	Male	57	5	Yes	Yes	No	1	Tertiary	RDT_Self_testing_kit
PMS	2023-01-06	Others	CHEBE				CHEBE	PMS/CHEBE/0002	Yes	Yes	Fever >38c (current or history of)	1	0	0	0	0	0	0	0	0	0	0	0	0	0	0		Yes	No	Self-Testing	Yes	Yes	Yes	No	2	3	No	No	2	Very Unlikely	Male	35	2	No	No	No	0	Secondary	RDT_Self_testing_kit
PMS	2023-01-06	Others	CHEBE				CHEBE	PMS/CHEBE/0003	Yes	Yes	Tiredness	0	0	0	0	0	0	0	0	1	0	0	0	0	0	0		Yes	No	Self-Testing	Yes	Yes	Yes	No	3	4	No	No	5	Unlikely	Male	24	1	No	No	No	0	Tertiary	RDT_Self_testing_kit
PMS	2023-01-07	Others	CHEBE				CHEBE	PMS/CHEBE/0004	Yes	Yes	Runny Nose	0	0	1	0	0	0	0	0	0	0	0	0	0	0	0		Yes	No	Self-Testing	Yes	Yes	Yes	No	4	3	No	No	3	Unlikely	Male	30	7	Yes	No	No	0	Tertiary	RDT_Self_testing_kit
PMS	2023-01-07	Others	CHEBE				CHEBE	PMS/CHEBE/0005	Yes	Yes	Cough	0	0	0	1	0	0	0	0	0	0	0	0	0	0	0		Yes	No	Self-Testing	Yes	Yes	Yes	No	5	8	No	No	2	Very Unlikely	Male	24	1	No	No	No	0	Tertiary	RDT_Self_testing_kit
PMS	2023-01-07	Others	CHEBE				CHEBE	PMS/CHEBE/0006	Yes	Yes	Cough Shortness of breath	0	0	0	1	1	0	0	0	0	0	0	0	0	0	0		Yes	No	Self-Testing	Yes	Yes	Yes	No	4	3	No	No	3	Unlikely	Male	18	5	No	No	No	0	Secondary	RDT_Self_testing_kit
PMS	2023-01-07	Others	CHEBE				CHEBE	PMS/CHEBE/0007	Yes	Yes	Cough	0	0	0	1	0	0	0	0	0	0	0	0	0	0	0		Yes	No	Self-Testing	Yes	Yes	Yes	No	3	4	No	No	3	Very Unlikely	Female	42	3	No	No	No	0	Tertiary	RDT_Self_testing_kit
PMS	2023-01-08	Others	CHEBE				CHEBE	PMS/CHEBE/0008	Yes	Yes	Cough	0	0	0	1	0	0	0	0	0	0	0	0	0	0	0		Yes	No	Self-Testing	Yes	Yes	Yes	No	4	3	No	No	3	Very Unlikely	Female	57	2	No	No	No	1	Secondary	RDT_Self_testing_kit
PMS	2023-01-09	Others	CHEBE				CHEBE	PMS/CHEBE/0009	Yes	Yes	Cough Sore throat	0	1	0	1	0	0	0	0	0	0	0	0	0	0	0		Yes	No	Self-Testing	Yes	Yes	Yes	No	4	3	No	No	3	Very Unlikely	Male	26	3	No	No	No	0	Tertiary	RDT_Self_testing_kit
PMS	2023-01-10	Others	CHEBE				CHEBE	PMS/CHEBE/0010	Yes	Yes	Runny Nose Cough Tiredness Headache	0	0	1	1	0	0	0	0	1	0	0	0	0	1	0		Yes	No	Self-Testing	Yes	Yes	Yes	Yes	2	3	No	No	4	Unlikely	Male	24	5	No	No	No	0	Tertiary	RDT_Self_testing_kit
PMS	2023-01-10	Others	CHEBE				CHEBE	PMS/CHEBE/0011	Yes	Yes	Sore throat Runny Nose	0	1	1	0	0	0	0	0	0	0	0	0	0	0	0		Yes	No	Self-Testing	Yes	Yes	No	No	3	2	No	No	2	Very Unlikely	Male	26	5	Yes	Yes	No	0	Tertiary	RDT_Self_testing_kit
PMS	2023-01-11	Others	CHEBE				CHEBE	PMS/CHEBE/0013	Yes	Yes	Cough Runny Nose	0	0	1	1	0	0	0	0	0	0	0	0	0	0	0		Yes	No	Self-Testing	Yes	Yes	Yes	No	3	3	No	No	3	Very Unlikely	Female	23	4	No	No	No	0	Tertiary	RDT_Self_testing_kit
PMS	2023-01-11	Others	CHEBE				CHEBE	PMS/CHEBE/0014	Yes	Yes	Vomiting Tiredness Chest pains	0	0	0	0	0	1	0	0	1	1	0	0	0	0	0		Yes	No	Self-Testing	Yes	Yes	Yes	No	4	3	No	No	3	Very Unlikely	Male	20	6	No	No	No	0	Secondary	RDT_Self_testing_kit
PMS	2023-01-13	Others	CHEBE				CHEBE	PMS/CHEBE/0015	Yes	Yes	Tiredness	0	0	0	0	0	0	0	0	1	0	0	0	0	0	0		Yes	No	Self-Testing	Yes	Yes	Yes	No	4	8	No	No	2	Very Unlikely	Male	47	3	No	No	No	0	None	RDT_Self_testing_kit
PMS	2023-01-13	Others	CHEBE				CHEBE	PMS/CHEBE/0016	Yes	Yes	Tiredness Chest pains Headache Fever >38c (current or history of)	1	0	0	0	0	0	0	0	1	1	0	0	0	1	0		Yes	No	Self-Testing	Yes	Yes	Yes	No	3	3	No	No	2	Very Unlikely	Female	46	2	No	No	No	0	Secondary	RDT_Self_testing_kit
PMS	2023-01-13	Others	CHEBE				CHEBE	PMS/CHEBE/0017	Yes	Yes	Runny Nose Tiredness Headache	0	0	1	0	0	0	0	0	1	0	0	0	0	1	0		Yes	No	Self-Testing	Yes	Yes	Yes	No	4	2	No	No	3	Very Unlikely	Female	20	4	Yes	Yes	No	0	Tertiary	RDT_Self_testing_kit
PMS	2023-01-13	Others	CHEBE				CHEBE	PMS/CHEBE/0018	Yes	Yes	Headache	0	0	0	0	0	0	0	0	0	0	0	0	0	1	0		Yes	No	Self-Testing	Yes	Yes	Yes	No	3	4	No	No	3	Unlikely	Female	45	3	No	No	No	0	Tertiary	RDT_Self_testing_kit
PMS	2023-01-13	Others	CHEBE				CHEBE	PMS/CHEBE/0019	Yes	Yes	Tiredness	0	0	0	0	0	0	0	0	1	0	0	0	0	0	0		Yes	No	Self-Testing	Yes	Yes	Yes	No	3	3	No	No	3	Very Unlikely	Female	37	2	No	No	No	0	Secondary	RDT_Self_testing_kit
PMS	2023-01-13	Others	CHEBE				CHEBE	PMS/CHEBE/0020	Yes	Yes	Tiredness Headache	0	0	0	0	0	0	0	0	1	0	0	0	0	1	0		Yes	No	Self-Testing	Yes	Yes	Yes	No	4	7	No	No	3	Very Unlikely	Female	24	6	Yes	No	No	0	Secondary	RDT_Self_testing_kit
PMS	2023-01-13	Others	CHEBE				CHEBE	PMS/CHEBE/0021	Yes	Yes	Runny Nose Cough Tiredness	0	0	1	1	0	0	0	0	1	0	0	0	0	0	0		Yes	No	Self-Testing	Yes	Yes	Yes	No	4	3	No	No	3	Very Unlikely	Female	26	4	No	No	No	0	Secondary	RDT_Self_testing_kit
PMS	2023-01-13	Others	CHEBE				CHEBE	PMS/CHEBE/0022	Yes	Yes	Runny Nose Tiredness Headache	0	0	1	0	0	0	0	0	1	0	0	0	0	1	0		Yes	No	Self-Testing	Yes	Yes	Yes	No	4	3	No	No	2	Very Unlikely	Female	24	3	No	No	No	0	Primary	RDT_Self_testing_kit
PMS	2023-01-13	Others	CHEBE				CHEBE	PMS/CHEBE/0023	Yes	Yes	Sore throat Tiredness Headache	0	1	0	0	0	0	0	0	1	0	0	0	0	1	0		Yes	No	Self-Testing	Yes	Yes	Yes	No	3	3	No	No	3	Unlikely	Male	67	4	Yes	Yes	No	1	Tertiary	RDT_Self_testing_kit
PMS	2023-01-13	Others	CHEBE				CHEBE	PMS/CHEBE/0024	Yes	Yes	Fever >38c (current or history of) Tiredness	1	0	0	0	0	0	0	0	1	0	0	0	0	0	0		Yes	No	Self-Testing	Yes	Yes	Yes	No	4	3	No	No	2	Very Unlikely	Male	59	2	No	No	No	0	Primary	RDT_Self_testing_kit
PMS	2023-01-13	Others	CHEBE				CHEBE	PMS/CHEBE/0025	Yes	Yes	Tiredness	0	0	0	0	0	0	0	0	1	0	0	0	0	0	0		Yes	No	Self-Testing	Yes	Yes	Yes	No	3	2	No	No	3	Unlikely	Male	25	2	No	No	No	0	Tertiary	RDT_Self_testing_kit
PMS	2023-01-13	Others	CHEBE				CHEBE	PMS/CHEBE/0026	Yes	Yes	Runny Nose Cough Tiredness Headache	0	0	1	1	0	0	0	0	1	0	0	0	0	1	0		Yes	No	Self-Testing	Yes	Yes	Yes	No	3	3	No	No	3	Unlikely	Male	45	3	No	No	No	0	Secondary	RDT_Self_testing_kit
PMS	2023-01-13	Others	CHEBE				CHEBE	PMS/CHEBE/0027	Yes	Yes	Tiredness	0	0	0	0	0	0	0	0	1	0	0	0	0	0	0		Yes	No	Self-Testing	Yes	Yes	Yes	No	5	3	No	No	1	Very Unlikely	Female	45	4	No	No	No	0	Secondary	RDT_Self_testing_kit
PMS	2023-01-13	Others	CHEBE				CHEBE	PMS/CHEBE/0028	Yes	Yes	Runny Nose Fever >38c (current or history of) Cough Tiredness Headache	1	0	1	1	0	0	0	0	1	0	0	0	0	1	0		Yes	No	Self-Testing	Yes	Yes	Yes	No	4	3	No	No	2	Very Unlikely	Female	24	2	Yes	No	No	0	Tertiary	RDT_Self_testing_kit
PMS	2023-01-25	Others	CHEBE				CHEBE	PMS/CHEBE/0029	Yes	Yes	Sore throat Cough Tiredness Headache	0	1	0	1	0	0	0	0	1	0	0	0	0	1	0		Yes	No	Self-Testing	Yes	Yes	Yes	No	4	3	Yes	No	3	Unlikely	Female	45	3	No	No	No	0	Secondary	RDT_Self_testing_kit
PMS	2023-01-25	Others	CHEBE				CHEBE	PMS/CHEBE/0030	Yes	Yes	Tiredness Runny Nose	0	0	1	0	0	0	0	0	1	0	0	0	0	0	0		Yes	No	Self-Testing	Yes	Yes	Yes	No	4	3	No	No	1	Very Unlikely	Female	39	2	No	No	No	0	Tertiary	RDT_Self_testing_kit
PMS	2023-01-27	Others	CHEBE				CHEBE	PMS/CHEBE/0031	Yes	Yes	Tiredness	0	0	0	0	0	0	0	0	1	0	0	0	0	0	0		Yes	No	Self-Testing	Yes	Yes	Yes	No	4	3	No	No	2	Very Unlikely	Female	18	4	No	No	No	0	Secondary	RDT_Self_testing_kit
PMS	2023-01-30	Others	CHEBE				CHEBE	PMS/CHEBE/0032	Yes	Yes	Headache	0	0	0	0	0	0	0	0	0	0	0	0	0	1	0		Yes	No	Self-Testing	Yes	Yes	Yes	No	4	3	No	No	2	Very Unlikely	Male	23	3	No	No	No	0	Secondary	RDT_Self_testing_kit
PHC	2023-01-23			ZRC/STARCOV19/2022/PHC/ZUBA				PHC/ZUBA/0134	Yes	Yes	Cough Tiredness Chest pains	0	0	0	1	0	0	0	0	1	1	0	0	0	0	0		Yes	No				Yes	No	5	5	Yes	No	5	Unlikely	Male	37	2	No	No	No	0	Secondary	RDT_Ag_Professional_Use
PMS	2023-01-30	Others	CHEBE				CHEBE	PMS/CHEBE/0033	Yes	Yes	Runny nose Sore throat Tiredness	0	1	1	0	0	0	0	0	1	0	0	0	0	0	0		Yes	No	Self-Testing	Yes	Yes	Yes	No	4	3	No	No	3	Unlikely	Male	23	2	No	No	No	0	Tertiary	RDT_Self_testing_kit
																																	No		3	3	No	No	4	Unlikely	Male	28	3	No	No	No	0	Tertiary	RDT_Ag_Professional_Use
PMS	2023-02-03	Others	CHEBE				CHEBE	PMS/CHEBE/0034	Yes	Yes	Headache Tiredness Sore throat	0	1	0	0	0	0	0	0	1	0	0	0	0	1	0		Yes	No	Self-Testing	Yes	Yes	Yes	No	5	6	No	No	3	Very Unlikely	Male	24	3	No	No	No	0	Tertiary	RDT_Self_testing_kit
PMS	2023-02-03	Others	CHEBE				CHEBE	PMS/CHEBE/0035	Yes	Yes	Sore throat Tiredness Cough	0	1	0	1	0	0	0	0	1	0	0	0	0	0	0		Yes	No	Self-Testing	Yes	Yes	Yes	No	4	3	No	No	3	Very Unlikely	Male	27	2	No	No	No	0	Tertiary	RDT_Self_testing_kit
PMS	2023-02-06	Others	CHEBE				CHEBE	PMS/CHEBE/0036	Yes	Yes	Sore throat Cough Tiredness Headache	0	1	0	1	0	0	0	0	1	0	0	0	0	1	0		Yes	No	Self-Testing	Yes	Yes	Yes	No	4	2	No	No	3	Very Unlikely	Male	28	3	No	No	No	0	Tertiary	RDT_Self_testing_kit
PMS	2022-12-21	Others	CHEBE				CHEBE	PMS/CHEBE/0037	Yes	Yes	Sore throat Cough Tiredness	0	1	0	1	0	0	0	0	1	0	0	0	0	0	0		Yes	No	Self-Testing	Yes	Yes	Yes	Yes	3	5	No	No	3	Likely	Male	61	2	Yes	No	No	0	Tertiary	RDT_Self_testing_kit
PMS	2022-12-20	Others	CHEBE				CHEBE	PMS/CHEBE/0038	Yes	Yes	Fever >38c (current or history of) Runny nose Tiredness Headache	1	0	1	0	0	0	0	0	1	0	0	0	0	1	0		Yes	No	Self-Testing	Yes	Yes	Yes	Yes	4	4	No	No	2	Unlikely	Female	44	4	No	No	No	0	Tertiary	RDT_Self_testing_kit
PMS	2022-12-21	Others	CHEBE				CHEBE	PMS/CHEBE/0039	Yes	Yes	Sore throat Cough Tiredness Headache	0	1	0	1	0	0	0	0	1	0	0	0	0	1	0		Yes	No	Self-Testing	Yes	Yes	Yes	No	3	6	No	No	2	Unlikely	Male	27	3	Yes	No	No	0	Tertiary	RDT_Self_testing_kit
PMS	2023-02-09	Others	CHEBE				CHEBE	PMS/CHEBE/0040	Yes	Yes	Runny nose Sore throat Tiredness	0	1	1	0	0	0	0	0	1	0	0	0	0	0	0		Yes	No	Self-Testing	Yes	Yes	Yes	No	4	2	No	No	2	Unlikely	Female	23	4	No	No	No	0	Tertiary	RDT_Self_testing_kit
PMS	2023-02-09	Others	CHEBE				CHEBE	PMS/CHEBE/0041	Yes	Yes	Fever >38c (current or history of) Runny nose Tiredness Headache	1	0	1	0	0	0	0	0	1	0	0	0	0	1	0		Yes	No	Self-Testing	Yes	Yes	Yes	No	5	3	No	No	3	Unlikely	Female	25	3	Yes	No	No	0	Tertiary	RDT_Self_testing_kit
PMS	2023-02-13	Others	CHEBE				CHEBE	PMS/CHEBE/0042	Yes	Yes	Sore throat Runny nose	0	1	1	0	0	0	0	0	0	0	0	0	0	0	0		Yes	No	Self-Testing	Yes	Yes	Yes	No	4	3	No	No	2	Very Unlikely	Male	23	4	No	No	No	0	Secondary	RDT_Self_testing_kit
PMS	2023-02-13	Others	CHEBE				CHEBE	PMS/CHEBE/0043	Yes	Yes	Fever >38c (current or history of)	1	0	0	0	0	0	0	0	0	0	0	0	0	0	0		Yes	No	Self-Testing	Yes	Yes	Yes	No	4	3	No	No	3	Very Unlikely	Female	24	3	No	No	No	0	Tertiary	RDT_Self_testing_kit
PMS	2023-02-15	Others	CHEBE				CHEBE	PMS/CHEBE/0044	Yes	Yes	Sore throat Cough Tiredness	0	1	0	1	0	0	0	0	1	0	0	0	0	0	0		Yes	No	Self-Testing	Yes	Yes	Yes	No	4	4	No	No	3	Very Unlikely	Male	20	2	No	No	No	0	Secondary	RDT_Self_testing_kit
PMS	2023-02-15	Others	CHEBE				CHEBE	PMS/CHEBE/0045	Yes	Yes	Sore throat Runny nose Tiredness	0	1	1	0	0	0	0	0	1	0	0	0	0	0	0		Yes	No	Self-Testing	Yes	Yes	Yes	No	5	3	No	No	3	Very Unlikely	Female	29	3	No	No	No	0	Tertiary	RDT_Self_testing_kit
PMS	2023-02-15	Others	CHEBE				CHEBE	PMS/CHEBE/0046	Yes	Yes	Fever >38c (current or history of) Sore throat Runny nose Cough Chest pains Loss of taste Loss of smell Headache Shortness of breath	1	1	1	1	1	0	0	0	0	1	0	1	1	1	0		Yes	No	Self-Testing	Yes	Yes	Yes	Yes	3	4	Yes	No	1	Very Likely	Male	37	7	Yes	Yes	No	0	Tertiary	RDT_Self_testing_kit
PMS	2023-02-23	Others	CHEBE				CHEBE	PMS/CHEBE/0047	Yes	Yes	Sore throat Runny nose Tiredness	0	1	1	0	0	0	0	0	1	0	0	0	0	0	0		Yes	No	Self-Testing	Yes	Yes	Yes	No	4	4	No	No	2	Very Unlikely	Male	26	2	No	No	No	0	Secondary	RDT_Self_testing_kit
PMS	2023-02-27	Others	CHEBE				CHEBE	PMS/CHEBE/0048	Yes	Yes	Sore throat Tiredness	0	1	0	0	0	0	0	0	1	0	0	0	0	0	0		Yes	No	Self-Testing	Yes	Yes	Yes	No	4	4	No	No	2	Very Unlikely	Male	28	3	No	No	No	0	Tertiary	RDT_Self_testing_kit
PMS	2023-02-27	Others	CHEBE				CHEBE	PMS/CHEBE/0049	Yes	Yes	Sore throat Runny nose Tiredness	0	1	1	0	0	0	0	0	1	0	0	0	0	0	0		Yes	No	Self-Testing	Yes	Yes	Yes	No	4	3	No	No	2	Very Unlikely	Male	24	2	No	No	No	0	Tertiary	RDT_Self_testing_kit
PMS	2023-03-01	Others	CHEBE				CHEBE	PMS/CHEBE/0050	Yes	Yes	Sore throat	0	1	0	0	0	0	0	0	0	0	0	0	0	0	0		Yes	No	Self-Testing	Yes	Yes	Yes	No	4	3	No	No	3	Very Unlikely	Female	23	3	No	No	No	0	Tertiary	RDT_Self_testing_kit
PMS	2023-03-03	Others	CHEBE				CHEBE	PMS/CHEBE/0051	Yes	Yes	Runny nose Tiredness	0	0	1	0	0	0	0	0	1	0	0	0	0	0	0		Yes	No	Self-Testing	Yes	Yes	Yes	No	4	3	No	No	2	Very Unlikely	Male	25	2	No	No	No	0	Tertiary	RDT_Self_testing_kit
PMS	2023-03-06	Others	CHEBE				CHEBE	PMS/CHEBE/0052	Yes	Yes	Sore throat Runny nose Tiredness	0	1	1	0	0	0	0	0	1	0	0	0	0	0	0		Yes	No	Self-Testing	Yes	Yes	Yes	No	4	3	No	No		Unlikely	Male	29	3	Yes	Yes	No	0	Tertiary	RDT_Self_testing_kit
PMS	2023-03-06	Others	CHEBE				CHEBE	PMS/CHEBE/0053	Yes	Yes	Runny nose Tiredness	0	0	1	0	0	0	0	0	1	0	0	0	0	0	0		Yes	No	Self-Testing	Yes	Yes	Yes	No	4	3	No	No		Very Unlikely	Female	25	2	No	No	No	0	Tertiary	RDT_Self_testing_kit
PMS	2023-03-06	Others	CHEBE				CHEBE	PMS/CHEBE/0054	Yes	Yes	Sore throat Tiredness Chest pains	0	1	0	0	0	0	0	0	1	1	0	0	0	0	0		Yes	No	Self-Testing	Yes	Yes	Yes	No	4	4	No	No	2	Very Unlikely	Female	25	3	No	No	No	0	Tertiary	RDT_Self_testing_kit
PMS	2023-03-07	Others	CHEBE				CHEBE	PMS/CHEBE/0055	Yes	Yes	tiredness headache cough	0	0	0	1	0	0	0	0	1	0	0	0	0	1	0		Yes	No	Self-Testing	Yes	Yes	Yes	No	4	3	No	No		Very Unlikely	Male	24	4	Yes	No	No	0	Tertiary	RDT_Self_testing_kit
PMS	2023-03-07	Others	CHEBE				CHEBE	PMS/CHEBE/0056	Yes	Yes	Tiredness Chest pains Headache	0	0	0	0	0	0	0	0	1	1	0	0	0	1	0		Yes	No	Self-Testing	Yes	Yes	Yes	No	4	3	No	No	3	Very Unlikely	Male	21	2	Yes	No	No	0	Tertiary	RDT_Self_testing_kit
PMS	2023-03-08	Others	CHEBE				CHEBE	PMS/CHEBE/0057	Yes	Yes	Cough Tiredness Headache	0	0	0	1	0	0	0	0	1	0	0	0	0	1	0		Yes	No	Self-Testing	Yes	Yes	Yes	No	4	3	No	No	3	Unlikely	Female	22	3	Yes	No	No	0	Tertiary	RDT_Self_testing_kit
PMS	2023-03-09	Others	CHEBE				CHEBE	PMS/CHEBE/0058	Yes	Yes	Sore throat Runny nose Tiredness Headache	0	1	1	0	0	0	0	0	1	0	0	0	0	1	0		Yes	No	Self-Testing	Yes	Yes	Yes	No	4	4	No	No	3	Very Unlikely	Female	27	4	No	No	No	0	Tertiary	RDT_Self_testing_kit
PMS	2023-03-09	Others	CHEBE				CHEBE	PMS/CHEBE/0059	Yes	Yes	Tiredness Headache	0	0	0	0	0	0	0	0	1	0	0	0	0	1	0		Yes	No	Self-Testing	Yes	Yes	Yes	No	4	4	No	No	3	Very Unlikely	Female	37	3	No	No	No	0	Secondary	RDT_Self_testing_kit
PMS		Others	CHEBE				CHEBE	PMS/CHEBE/0060	Yes	Yes	Tiredness Chest pains Headache	0	0	0	0	0	0	0	0	1	1	0	0	0	1	0		Yes	No	Self-Testing	Yes	Yes	Yes	No	4	3	No	No	3	Very Unlikely	Male	23	4	No	No	No	0	Tertiary	RDT_Self_testing_kit
PMS	2023-03-10	Others	CHEBE				CHEBE	PMS/CHEBE/0061	Yes	Yes	Sore throat Cough Tiredness Red eyes Headache	0	1	0	1	0	0	0	0	1	0	1	0	0	1	0		Yes	No	Self-Testing	Yes	Yes	Yes	No	4	3	No	No	4	Unlikely	Male	22	3	Yes	No	Yes	0	Tertiary	RDT_Self_testing_kit
PMS	2023-03-10	Others	CHEBE				CHEBE	PMS/CHEBE/0062	Yes	Yes	Fever >38c (current or history of) Headache Tiredness	1	0	0	0	0	0	0	0	1	0	0	0	0	1	0		Yes	No	Self-Testing	Yes	Yes	Yes	No	4	4	No	No	3	Very Unlikely	Male	22	3	No	No	No	0	Tertiary	RDT_Self_testing_kit
PMS	2023-03-14	Others	CHEBE				CHEBE	PMS/CHEBE/0063	Yes	Yes	Sore throat Runny nose Diarrhea Tiredness Loss of taste Headache	0	1	1	0	0	0	0	1	1	0	0	1	0	1	0		Yes	No	Self-Testing	Yes	Yes	Yes	No	4	3	No	No	4	Unlikely	Female	20	4	Yes	Yes	No	0	Tertiary	RDT_Self_testing_kit
PMS	2023-03-15	others	CHEBE				CHEBE	PMS/CHEBE/0064	Yes	Yes	tiredness chest_pains headache	0	0	0	0	0	0	0	0	1	1	0	0	0	1	0		Yes	No	Self-Testing	Yes	Yes	Yes	No	4	2	No	No	3	Unlikely	Male	20	4	No	No	No	0	Tertiary	RDT_Self_testing_kit
PMS	2023-03-17	others	CHEBE				CHEBE	PMS/CHEBE/0065	Yes	Yes	runny_nose cough tiredness	0	0	1	1	0	0	0	0	1	0	0	0	0	0	0		Yes	No	Self-Testing	Yes	Yes	Yes	No	4	3	No	No	3	Unlikely	Female	25	4	No	No	No	0	Tertiary	RDT_Self_testing_kit
PMS	2023-03-17	others	CHEBE				CHEBE	PMS/CHEBE/0066	Yes	Yes	sore_throat runny_nose tiredness chest_pains	0	1	1	0	0	0	0	0	1	1	0	0	0	0	0		Yes	No	Self-Testing	Yes	Yes	Yes	No	4	3	No	No	3	Unlikely	Male	28	3	No	No	No	0	Tertiary	RDT_Self_testing_kit
PMS	2023-03-20	others	CHEBE				CHEBE	PMS/CHEBE/0067	Yes	Yes	cough runny_nose sore_throat tiredness	0	1	1	1	0	0	0	0	1	0	0	0	0	0	0		Yes	No	Self-Testing	Yes	Yes	Yes	No	4	3	No	No	3	Unlikely	Male	24	4	No	No	No	0	Tertiary	RDT_Self_testing_kit
PMS	2023-03-22	others	CHEBE				CHEBE	PMS/CHEBE/0068	Yes	Yes	runny_nose sore_throat tiredness	0	1	1	0	0	0	0	0	1	0	0	0	0	0	0		Yes	No	Self-Testing	Yes	Yes	Yes	No	4	3	No	No	3	Unlikely	Female	23	3	No	No	No	0	Tertiary	RDT_Self_testing_kit
PMS	2023-03-24	others	CHEBE				CHEBE	PMS/CHEBE/0069	Yes	Yes	fever__38c__current_or_history_of sore_throat tiredness	1	1	0	0	0	0	0	0	1	0	0	0	0	0	0		Yes	No	Self-Testing	Yes	Yes	Yes	No	4	3	No	No	3	Unlikely	Male	27	4	No	No	No	0	Tertiary	RDT_Self_testing_kit
PMS	2023-03-27	others	CHEBE				CHEBE	PMS/CHEBE/0070	Yes	Yes	sore_throat cough tiredness headache	0	1	0	1	0	0	0	0	1	0	0	0	0	1	0		Yes	No	Self-Testing	Yes	Yes	Yes	No	4	3	No	No	3	Unlikely	Male	25	5	No	No	No	0	Tertiary	RDT_Self_testing_kit
PMS	2023-03-28	others	CHEBE				CHEBE	PMS/CHEBE/0071	Yes	Yes	tiredness headache runny_nose sore_throat	0	1	1	0	0	0	0	0	1	0	0	0	0	1	0		Yes	No	Self-Testing	Yes	Yes	Yes	No	4	3	No	No	3	Unlikely	Male	24	3	No	No	No	0	Tertiary	RDT_Self_testing_kit
PMS	2023-03-28	others	CHEBE				CHEBE	PMS/CHEBE/0072	Yes	Yes	sore_throat tiredness	0	1	0	0	0	0	0	0	1	0	0	0	0	0	0		Yes	No	Self-Testing	Yes	Yes	Yes	No	4	4	No	No		Unlikely	Male	28	2	No	No	No	0	Tertiary	RDT_Self_testing_kit
PMS	2023-04-01	others	CHEBE				CHEBE	PMS/CHEBE/0073	Yes	Yes	sore_throat cough tiredness headache	0	1	0	1	0	0	0	0	1	0	0	0	0	1	0		Yes	No	Self-Testing	Yes	Yes	Yes	No	4	4	No	No	4	Unlikely	Male	27	4	No	No	No	0	Tertiary	RDT_Self_testing_kit
PMS	2023-04-03	others	CHEBE				CHEBE	PMS/CHEBE/0074	Yes	Yes	sore_throat cough tiredness red_eyes headache	0	1	0	1	0	0	0	0	1	0	1	0	0	1	0		Yes	No	Self-Testing	Yes	Yes	Yes	No	4	3	No	No	4	Unlikely	Male	26	3	No	No	No	0	Tertiary	RDT_Self_testing_kit
PMS	2023-04-04	others	CHEBE				CHEBE	PMS/CHEBE/0075	Yes	Yes	runny_nose cough tiredness headache	0	0	1	1	0	0	0	0	1	0	0	0	0	1	0		Yes	No	Self-Testing	Yes	Yes	Yes	No	4	3	No	No	3	Unlikely	Female	25	2	No	No	No	0	Tertiary	RDT_Self_testing_kit
PMS	2023-04-04	others	CHEBE				CHEBE	PMS/CHEBE/0076	Yes	Yes	runny_nose cough tiredness chest_pains	0	0	1	1	0	0	0	0	1	1	0	0	0	0	0		Yes	No	Self-Testing	Yes	Yes	Yes	No	4	2	No	No	3	Unlikely	Female	23	3	No	No	No	0	Secondary	RDT_Self_testing_kit
PMS	2023-04-05	others	CHEBE				CHEBE	PMS/CHEBE/0077	Yes	Yes	sore_throat runny_nose headache tiredness red_eyes	0	1	1	0	0	0	0	0	1	0	1	0	0	1	0		Yes	No	Self-Testing	Yes	Yes	Yes	No	4	4	No	No	4	Unlikely	Male	26	2	No	No	No	0	Secondary	RDT_Self_testing_kit
PMS	2023-04-05	others	CHEBE				CHEBE	PMS/CHEBE/0078	Yes	Yes	runny_nose cough headache	0	0	1	1	0	0	0	0	0	0	0	0	0	1	0		Yes	No	Self-Testing	Yes	Yes	Yes	No	4	3	No	No	3	Unlikely	Male	24	2	No	No	No	0	Tertiary	RDT_Self_testing_kit
PMS	2023-04-07	others	CHEBE				CHEBE	PMS/CHEBE/0079	Yes	Yes	sore_throat cough tiredness headache	0	1	0	1	0	0	0	0	1	0	0	0	0	1	0		Yes	No	Self-Testing	Yes	Yes	Yes	No	4	4	No	No	3	Very Unlikely	Male	27	3	No	No	No	0	Tertiary	RDT_Self_testing_kit
PMS	2023-04-07	others	CHEBE				CHEBE	PMS/CHEBE/0080	Yes	Yes	fever__38c__current_or_history_of runny_nose tiredness headache	1	0	1	0	0	0	0	0	1	0	0	0	0	1	0		Yes	No	Self-Testing	Yes	Yes	Yes	No	4	3	No	No	3	Very Unlikely	Female	28	2	No	No	No	0	Tertiary	RDT_Self_testing_kit
PMS	2023-04-07	others	CHEBE				CHEBE	PMS/CHEBE/0081	Yes	Yes	tiredness headache	0	0	0	0	0	0	0	0	1	0	0	0	0	1	0		Yes	No	Self-Testing	Yes	Yes	Yes	No	4	4	No	No	3	Very Unlikely	Female	27	1	No	No	No	0	Tertiary	RDT_Self_testing_kit
PMS	2023-04-10	others	CHEBE				CHEBE	PMS/CHEBE/0082	Yes	Yes	sore_throat runny_nose tiredness red_eyes	0	1	1	0	0	0	0	0	1	0	1	0	0	0	0		Yes	No	Self-Testing	Yes	Yes	Yes	No	4	3	No	No	3	Very Unlikely	Male	26	3	No	No	No	0	Tertiary	RDT_Self_testing_kit
PMS	2023-04-10	others	CHEBE				CHEBE	PMS/CHEBE/0083	Yes	Yes	sore_throat runny_nose tiredness	0	1	1	0	0	0	0	0	1	0	0	0	0	0	0		Yes	No	Self-Testing	Yes	Yes	Yes	No	4	3	No	No	4	Unlikely	Male	25	4	No	No	No	0	Tertiary	RDT_Self_testing_kit
PMS	2023-04-10	others	CHEBE				CHEBE	PMS/CHEBE/0084	Yes	Yes	runny_nose tiredness headache	0	0	1	0	0	0	0	0	1	0	0	0	0	1	0		Yes	No	Self-Testing	Yes	Yes	Yes	No	4	3	No	No	3	Very Unlikely	Male	23	5	No	No	No	0	Tertiary	RDT_Self_testing_kit
PMS	2023-04-11	others	CHEBE				CHEBE	PMS/CHEBE/0085	Yes	Yes	cough sore_throat tiredness	0	1	0	1	0	0	0	0	1	0	0	0	0	0	0		Yes	No	Self-Testing	Yes	Yes	Yes	No	4	3	No	No	3	Very Unlikely	Male	29	5	No	No	No	0	Tertiary	RDT_Self_testing_kit
PMS	2023-04-11	others	CHEBE				CHEBE	PMS/CHEBE/0086	Yes	Yes	runny_nose tiredness headache	0	0	1	0	0	0	0	0	1	0	0	0	0	1	0		Yes	No	Self-Testing	Yes	Yes	Yes	No	4	3	No	No	3	Very Unlikely	Female	23	3	No	No	No	0	Tertiary	RDT_Self_testing_kit
PMS	2023-04-13	others	CHEBE				CHEBE	PMS/CHEBE/0087	Yes	Yes	sore_throat runny_nose tiredness headache	0	1	1	0	0	0	0	0	1	0	0	0	0	1	0		Yes	No	Self-Testing	Yes	Yes	Yes	No	4	3	No	No	3	Very Unlikely	Male	26	4	No	No	No	0	Secondary	RDT_Self_testing_kit
PMS	2023-04-13	others	CHEBE				CHEBE	PMS/CHEBE/0088	Yes	Yes	runny_nose sore_throat tiredness headache	0	1	1	0	0	0	0	0	1	0	0	0	0	1	0		Yes	No	Self-Testing	Yes	Yes	Yes	No	4	3	No	No	3	Very Unlikely	Male	24	4	No	No	No	0	Tertiary	RDT_Self_testing_kit
PMS	2023-04-14	others	CHEBE				CHEBE	PMS/CHEBE/0089	Yes	Yes	sore_throat runny_nose headache	0	1	1	0	0	0	0	0	0	0	0	0	0	1	0		Yes	No	Self-Testing	Yes	Yes	Yes	No	4	2	No	No	3	Very Unlikely	Male	24	4	No	No	No	0	Secondary	RDT_Self_testing_kit
PMS	2023-04-14	others	CHEBE				CHEBE	PMS/CHEBE/0090	Yes	Yes	sore_throat cough tiredness chest_pains headache	0	1	0	1	0	0	0	0	1	1	0	0	0	1	0		Yes	No	Self-Testing	Yes	Yes	Yes	No	4	3	No	No	4	Unlikely	Male	24	3	No	No	No	0	Tertiary	RDT_Self_testing_kit
PMS	2023-04-17	others	CHEBE				CHEBE	PMS/CHEBE/0091	Yes	Yes	tiredness headache sore_throat cough	0	1	0	1	0	0	0	0	1	0	0	0	0	1	0		Yes	No	Self-Testing	Yes	Yes	Yes	No	4	3	No	No	4	Unlikely	Female	25	3	No	No	No	0	Tertiary	RDT_Self_testing_kit
PMS	2023-04-19	others	CHEBE				CHEBE	PMS/CHEBE/0092	Yes	Yes	sore_throat tiredness headache	0	1	0	0	0	0	0	0	1	0	0	0	0	1	0		Yes	No	Self-Testing	Yes	Yes	Yes	No	4	3	No	No	3	Unlikely	Female	25	2	Yes	Yes	No	0	Tertiary	RDT_Self_testing_kit
PMS	2023-04-20	others	CHEBE				CHEBE	PMS/CHEBE/0093	Yes	Yes	sore_throat runny_nose tiredness headache	0	1	1	0	0	0	0	0	1	0	0	0	0	1	0		Yes	No	Self-Testing	Yes	Yes	Yes	No	4	3	No	No	3	Unlikely	Female	25	2	Yes	Yes	No	0	Tertiary	RDT_Self_testing_kit
PMS	2023-04-24	others	CHEBE				CHEBE	PMS/CHEBE/0094	Yes	Yes	fever__38c__current_or_history_of sore_throat tiredness red_eyes	1	1	0	0	0	0	0	0	1	0	1	0	0	0	0		Yes	No	Self-Testing	Yes	Yes	Yes	No	5	1	No	No	3	Unlikely	Male	23	4	Yes	Yes	No	0	Tertiary	RDT_Self_testing_kit
PMS	2023-04-26	others	CHEBE				CHEBE	PMS/CHEBE/0095	Yes	Yes	sore_throat cough tiredness	0	1	0	1	0	0	0	0	1	0	0	0	0	0	0		Yes	No	Self-Testing	Yes	Yes	Yes	No	4	2	No	No	3	Neutral	Male	25	5	No	No	No	0	Tertiary	RDT_Self_testing_kit
PMS	2023-04-29	others	CHEBE				CHEBE	PMS/CHEBE/0096	Yes	Yes	sore_throat cough tiredness headache	0	1	0	1	0	0	0	0	1	0	0	0	0	1	0		Yes	No	Self-Testing	Yes	Yes	Yes	No	4	2	No	No	3	Neutral	Male	27	2	No	No	No	0	Tertiary	RDT_Self_testing_kit
PMS	2023-05-01	others	CHEBE				CHEBE	PMS/CHEBE/0097	Yes	Yes	runny_nose tiredness headache	0	0	1	0	0	0	0	0	1	0	0	0	0	1	0		Yes	No	Self-Testing	Yes	Yes	Yes	No	4	2	No	No	2	Neutral	Male	26	3	No	No	No	0	Tertiary	RDT_Self_testing_kit
PMS	2023-05-04	others	CHEBE				CHEBE	PMS/CHEBE/0098	Yes	Yes	sore_throat cough headache	0	1	0	1	0	0	0	0	0	0	0	0	0	1	0		Yes	No	Self-Testing	Yes	Yes	Yes	No	4	1	No	No	3	Neutral	Female	24	4	No	No	No	0	Tertiary	RDT_Self_testing_kit
PMS	2023-05-05	others	CHEBE				CHEBE	PMS/CHEBE/0099	Yes	Yes	sore_throat cough tiredness headache	0	1	0	1	0	0	0	0	1	0	0	0	0	1	0		Yes	No	Self-Testing	Yes	Yes	Yes	No	3	2	No	No	3	Unlikely	Male	24	3	No	No	No	0	Secondary	RDT_Self_testing_kit
PMS	2023-05-08	others	CHEBE				CHEBE	PMS/CHEBE/0100	Yes	Yes	fever__38c__current_or_history_of cough tiredness headache	1	0	0	1	0	0	0	0	1	0	0	0	0	1	0		Yes	No	Self-Testing	Yes	Yes	Yes	No	3	3	No	No	4	Unlikely	Female	27	4	No	No	No	0	Tertiary	RDT_Self_testing_kit
PMS	2023-05-09	others	CHEBE				CHEBE	PMS/CHEBE/0101	Yes	Yes	sore_throat cough tiredness	0	1	0	1	0	0	0	0	1	0	0	0	0	0	0		Yes	No	Self-Testing	Yes	Yes	Yes	No	4	3	No	No	3	Unlikely	Male	28	5	No	No	No	0	Tertiary	RDT_Self_testing_kit
PMS	2023-05-10	others	CHEBE				CHEBE	PMS/CHEBE/0102	Yes	Yes	runny_nose cough headache	0	0	1	1	0	0	0	0	0	0	0	0	0	1	0		Yes	No	Self-Testing	Yes	Yes	Yes	No	4	3	No	No	3	Neutral	Female	25	4	No	No	No	0	Tertiary	RDT_Self_testing_kit
PMS	2023-05-10	others	CHEBE				CHEBE	PMS/CHEBE/0103	Yes	Yes	cough runny_nose tiredness	0	0	1	1	0	0	0	0	1	0	0	0	0	0	0		Yes	No	Self-Testing	Yes	Yes	Yes	No	4	3	No	No	3	Neutral	Male	27	5	No	No	No	0	Tertiary	RDT_Self_testing_kit
PMS	2023-05-15	others	CHEBE				CHEBE	PMS/CHEBE/0104	Yes	Yes	sore_throat tiredness headache	0	1	0	0	0	0	0	0	1	0	0	0	0	1	0		Yes	No	Self-Testing	Yes	Yes	Yes	No	4	3	No	No	3	Neutral	Male	32	2	No	No	No	0	Tertiary	RDT_Self_testing_kit
PMS	2023-05-16	others	CHEBE				CHEBE	PMS/CHEBE/0105	Yes	Yes	sore_throat cough tiredness headache	0	1	0	1	0	0	0	0	1	0	0	0	0	1	0		Yes	No	Self-Testing	Yes	Yes	Yes	No	5	3	No	No	4	Unlikely	Male	25	4	No	No	No	0	Tertiary	RDT_Self_testing_kit
PMS	2023-05-17	others	CHEBE				CHEBE	PMS/CHEBE/0106	Yes	Yes	tiredness headache	0	0	0	0	0	0	0	0	1	0	0	0	0	1	0		Yes	No	Self-Testing	Yes	Yes	Yes	No	5	1	No	No	2	Neutral	Male	24	4	No	No	No	0	Tertiary	RDT_Self_testing_kit
PMS	2023-05-18	others	CHEBE				CHEBE	PMS/CHEBE/0107	Yes	Yes	runny_nose cough headache	0	0	1	1	0	0	0	0	0	0	0	0	0	1	0		Yes	No	Self-Testing	Yes	Yes	Yes	No	4	2	No	No	3	Neutral	Female	23	2	No	No	No	0	Tertiary	RDT_Self_testing_kit
PMS	2023-05-22	others	CHEBE				CHEBE	PMS/CHEBE/0108	Yes	Yes	sore_throat runny_nose cough headache	0	1	1	1	0	0	0	0	0	0	0	0	0	1	0		Yes	No	Self-Testing	Yes	Yes	Yes	No	5	6	No	No	4	Unlikely	Male	25	3	No	No	No	0	Tertiary	RDT_Self_testing_kit
PMS	2022-12-21	ZRC/STARCOV19/2022/PMS/OROZO					His Grace PMS	PMS/H.G/0001	Yes	Yes	Fever >38c (current or history of) Runny Nose Nausea Headache	1	0	1	0	0	0	1	0	0	0	0	0	0	1	0		Yes	No	Self-Testing	Yes	Yes	Yes	Yes	3	2	No	No	2	Unlikely	Female	30	6	Yes	No	No	0	Secondary	RDT_Self_testing_kit
PMS	2022-12-21	ZRC/STARCOV19/2022/PMS/OROZO					His Grace PMS	PMS/H.G/0002	Yes	Yes	Cough Chest pains	0	0	0	1	0	0	0	0	0	1	0	0	0	0	0		Yes	No	Self-Testing	Yes	Yes	Yes	Yes	4	2	No	No	1	Unlikely	Female	39	2	No	No	No	0	Tertiary	RDT_Self_testing_kit
PMS	2023-01-09	ZRC/STARCOV19/2022/PMS/OROZO					His Grace PMS	PMS/H.G/0003	Yes	Yes	Runny Nose Nausea	0	0	1	0	0	0	1	0	0	0	0	0	0	0	0		Yes	No	Self-Testing	Yes	Yes	Yes	Yes	4	7	No	No	2	Neutral	Female	37	2	Yes	No	No	0	Secondary	RDT_Self_testing_kit
PMS	2023-01-09	ZRC/STARCOV19/2022/PMS/OROZO					His Grace PMS	PMS/H.G/0004	Yes	Yes	Fever >38c (current or history of)	1	0	0	0	0	0	0	0	0	0	0	0	0	0	0		Yes	No	Self-Testing	Yes	Yes	Yes	No	3	3	No	No	3	Likely	Female	24	2	No	No	No	0	Primary	RDT_Self_testing_kit
PMS	2023-01-09	ZRC/STARCOV19/2022/PMS/OROZO					His Grace PMS	PMS/H.G/0005	Yes	Yes	Tiredness Headache	0	0	0	0	0	0	0	0	1	0	0	0	0	1	0		Yes	No	Self-Testing	Yes	Yes	Yes	Yes	3	2	No	No	2	Unlikely	Female	18	2	Yes	No	No	0	Secondary	RDT_Self_testing_kit
PMS	2023-01-09	ZRC/STARCOV19/2022/PMS/OROZO					His Grace PMS	PMS/H.G/0006	Yes	Yes	Shortness of breath Nausea Tiredness	0	0	0	0	1	0	1	0	1	0	0	0	0	0	0		Yes	No	Self-Testing	Yes	Yes	Yes	Yes	4	5	No	No	3	Likely	Female	40	6	No	No	No	0	Tertiary	RDT_Self_testing_kit
PMS	2023-01-16	ZRC/STARCOV19/2022/PMS/OROZO					His Grace PMS	PMS/H.G/0007	Yes	Yes	Nausea Tiredness Loss of smell Headache	0	0	0	0	0	0	1	0	1	0	0	0	1	1	0		Yes	No	Self-Testing	Yes	Yes	Yes	No	3	5	No	No	3	Likely	Female	18	3	No	No	No	0	Secondary	RDT_Self_testing_kit
PMS	2023-01-16	ZRC/STARCOV19/2022/PMS/OROZO					His Grace PMS	PMS/H.G/0008	Yes	Yes	Tiredness Headache	0	0	0	0	0	0	0	0	1	0	0	0	0	1	0		Yes	No	Self-Testing	Yes	Yes	Yes	No	4	3	No	No	2	Unlikely	Female	19	1	No	No	No	0	Secondary	RDT_Self_testing_kit
PMS	2022-12-14	ZRC/STARCOV19/2022/PMS/OROZO					His Grace PMS	PMS/H.G/0009	Yes	Yes	Runny Nose Nausea Tiredness Headache	0	0	1	0	0	0	1	0	1	0	0	0	0	1	0		Yes	No	Self-Testing	Yes	Yes	Yes	No	5	5	No	No	2	Very Likely	Female	31	6	No	No	No	0	Secondary	RDT_Self_testing_kit
PMS	2022-12-14	ZRC/STARCOV19/2022/PMS/OROZO					His Grace PMS	PMS/H.G/0010	Yes	Yes	Sore throat Cough Tiredness Headache	0	1	0	1	0	0	0	0	1	0	0	0	0	1	0		Yes	No	Self-Testing	Yes	Yes	Yes	Yes	6	5	No	No	2	Likely	Male	38	3	No	No	No	0	Secondary	RDT_Self_testing_kit
PMS	2022-12-15	ZRC/STARCOV19/2022/PMS/OROZO					His Grace PMS	PMS/H.G/0011	Yes	Yes	Cough Tiredness Nausea	0	0	0	1	0	0	1	0	1	0	0	0	0	0	0		Yes	No	Self-Testing	Yes	Yes	Yes	Yes	4	4	No	No	2	Likely	Female	20	4	No	No	No	0	Secondary	RDT_Self_testing_kit
PMS	2023-02-01	ZRC/STARCOV19/2022/PMS/OROZO					His Grace PMS	PMS/H.G/0012	Yes	Yes	Fever >38c (current or history of) Headache	1	0	0	0	0	0	0	0	0	0	0	0	0	1	0		Yes	No	Self-Testing	Yes	Yes	Yes	No	2	3	No	No	1	Unlikely	Female	20	4	No	No	No	0	Secondary	RDT_Self_testing_kit
PMS	2023-02-01	ZRC/STARCOV19/2022/PMS/OROZO					His Grace PMS	PMS/H.G/0013	Yes	Yes	Fever >38c (current or history of) Cough Headache	1	0	0	1	0	0	0	0	0	0	0	0	0	1	0		Yes	No	Self-Testing	Yes	Yes	Yes	No	2	2	No	No	2	Unlikely	Male	18	2	No	No	No	0	Secondary	RDT_Self_testing_kit
PMS	2023-02-01	ZRC/STARCOV19/2022/PMS/OROZO					His Grace PMS	PMS/H.G/0014	Yes	Yes	Fever >38c (current or history of) Cough Headache	1	0	0	1	0	0	0	0	0	0	0	0	0	1	0		Yes	No	Self-Testing	Yes	Yes	Yes	No	2	2	No	No	2	Unlikely	Female	21	3	No	No	No	0	Primary	RDT_Self_testing_kit
PMS	2023-02-02	ZRC/STARCOV19/2022/PMS/OROZO					His Grace PMS	PMS/H.G/0015	Yes	Yes	Fever >38c (current or history of) Cough Nausea Runny nose Headache	1	0	1	1	0	0	1	0	0	0	0	0	0	1	0		Yes	No	Self-Testing	Yes	Yes	No	No	3	4	No	No	2	Unlikely	Female	58	1	No	No	No	2	Primary	RDT_Self_testing_kit
PMS	2023-02-02	ZRC/STARCOV19/2022/PMS/OROZO					His Grace PMS	PMS/H.G/0016	Yes	Yes	Cough Tiredness Headache	0	0	0	1	0	0	0	0	1	0	0	0	0	1	0		Yes	No	Self-Testing	Yes	Yes	Yes	No	3	2	No	No	2	Likely	Female	19	4	No	No	No	0	Secondary	RDT_Self_testing_kit
PMS	2023-02-03	ZRC/STARCOV19/2022/PMS/OROZO					His Grace PMS	PMS/H.G/0017	Yes	Yes	Fever >38c (current or history of) Runny nose Cough Headache	1	0	1	1	0	0	0	0	0	0	0	0	0	1	0		Yes	No	Self-Testing	Yes	Yes	Yes	No	2	2	No	No	2	Unlikely	Female	39	2	No	No	No	0	Secondary	RDT_Self_testing_kit
PMS	2023-02-03	ZRC/STARCOV19/2022/PMS/OROZO					His Grace PMS	PMS/H.G/0018	Yes	Yes	Fever >38c (current or history of) Runny nose Tiredness Headache	1	0	1	0	0	0	0	0	1	0	0	0	0	1	0		Yes	No	Self-Testing	Yes	Yes	No	No	1	1	No	No	2	Likely	Female	51	2	No	No	No	1	None	RDT_Self_testing_kit
PMS	2023-02-03	ZRC/STARCOV19/2022/PMS/OROZO					His Grace PMS	PMS/H.G/0019	Yes	Yes	Fever >38c (current or history of) Cough Runny nose Tiredness Headache	1	0	1	1	0	0	0	0	1	0	0	0	0	1	0		Yes	No	Self-Testing	Yes	Yes	Yes	Yes	2	3	No	No	2	Unlikely	Female	41	3	No	No	No	0	Primary	RDT_Self_testing_kit
PMS	2023-02-03	ZRC/STARCOV19/2022/PMS/OROZO					His Grace PMS	PMS/H.G/0020	Yes	Yes	Fever >38c (current or history of) Cough Tiredness Headache Nausea	1	0	0	1	0	0	1	0	1	0	0	0	0	1	0		Yes	No	Self-Testing	Yes	Yes	No	No	2	3	No	No	3	Likely	Female	33	4	No	No	No	0	Primary	RDT_Self_testing_kit
PMS	2023-02-04	ZRC/STARCOV19/2022/PMS/OROZO					His Grace PMS	PMS/H.G/0021	Yes	Yes	Fever >38c (current or history of) Cough Tiredness Headache Nausea	1	0	0	1	0	0	1	0	1	0	0	0	0	1	0		Yes	No	Self-Testing	Yes	Yes	Yes	Yes	3	5	No	No	2	Unlikely	Female	50	1	No	No	No	0	Secondary	RDT_Self_testing_kit
PMS	2023-02-04	ZRC/STARCOV19/2022/PMS/OROZO					His Grace PMS	PMS/H.G/0022	Yes	Yes	Fever >38c (current or history of) Runny nose Tiredness Headache Cough	1	0	1	1	0	0	0	0	1	0	0	0	0	1	0		Yes	No	Self-Testing	Yes	Yes	Yes	Yes	4	1	No	No	1	Unlikely	Female	18	1	No	No	No	1	Primary	RDT_Self_testing_kit
PMS	2023-02-04	ZRC/STARCOV19/2022/PMS/OROZO					His Grace PMS	PMS/H.G/0023	Yes	Yes	Fever >38c (current or history of) Nausea Tiredness Headache Chest pains	1	0	0	0	0	0	1	0	1	1	0	0	0	1	0		Yes	No	Self-Testing	Yes	Yes	Yes	Yes	4	4	No	No	3	Likely	Female	44	2	No	No	No	0	Secondary	RDT_Self_testing_kit
PMS	2023-02-05	ZRC/STARCOV19/2022/PMS/OROZO					His Grace PMS	PMS/H.G/0024	Yes	Yes	Fever >38c (current or history of) Runny nose Tiredness Headache	1	0	1	0	0	0	0	0	1	0	0	0	0	1	0		Yes	No	Self-Testing	Yes	Yes	Yes	Yes	2	1	No	No	2	Unlikely	Male	19	5	No	No	No	0	Secondary	RDT_Self_testing_kit
PMS	2023-02-13	ZRC/STARCOV19/2022/PMS/OROZO					His Grace PMS	PMS/H.G/0025	Yes	Yes	Fever >38c (current or history of) Runny nose Cough Headache	1	0	1	1	0	0	0	0	0	0	0	0	0	1	0		Yes	No	Self-Testing	Yes	Yes	Yes	Yes	2	3	No	No	3	Likely	Female	28	3	No	No	No		Secondary	RDT_Self_testing_kit
PMS	2023-02-18	ZRC/STARCOV19/2022/PMS/OROZO					His Grace PMS	PMS/H.G/0026	Yes	Yes	Fever >38c (current or history of) Sore throat Runny nose Tiredness Headache	1	1	1	0	0	0	0	0	1	0	0	0	0	1	0		Yes	No	Provider Assisted Testing		Yes	Yes	Yes	3	5	No	No	3	Likely	Female	31	4	No	No	No	0	Secondary	RDT_Ag_Professional_Use
PMS	2023-02-28	ZRC/STARCOV19/2022/PMS/OROZO					HIS GRACE PMS	PMS/H.G/0027	Yes	Yes	Fever >38c (current or history of) Sore throat Cough Headache	1	1	0	1	0	0	0	0	0	0	0	0	0	1	0		Yes	No	Self-Testing	Yes	Yes	Yes	Yes	3	2	No	No	2	Likely	Female	18	2	No	No	No	0	Secondary	RDT_Self_testing_kit
PMS	2023-02-28	ZRC/STARCOV19/2022/PMS/OROZO					HIS GRACE PMS	PMS/H.G/0028	Yes	Yes	Fever >38c (current or history of) Runny nose Cough Tiredness Headache	1	0	1	1	0	0	0	0	1	0	0	0	0	1	0		Yes	No	Self-Testing	Yes	Yes	Yes	No	2	3	No	No	3	Likely	Male	23	4	No	No	No	0	Secondary	RDT_Self_testing_kit
PMS	2023-02-28	ZRC/STARCOV19/2022/PMS/OROZO					HIS GRACE PMS	PMS/H.G/0029	Yes	Yes	Sore throat Runny nose Cough Nausea Tiredness Headache	0	1	1	1	0	0	1	0	1	0	0	0	0	1	0		Yes	No	Self-Testing	Yes	Yes	Yes	Yes	3	3	No	No	2	Neutral	Female	20	4	No	No	No	0	Secondary	RDT_Self_testing_kit
PMS	2023-02-28	ZRC/STARCOV19/2022/PMS/OROZO					HIS GRACE PMS	PMS/H.G/0030	Yes	Yes	Fever >38c (current or history of) Cough Runny nose Headache	1	0	1	1	0	0	0	0	0	0	0	0	0	1	0		Yes	No	Self-Testing	Yes	Yes	Yes	Yes	2	3	No	No		Unlikely	Female	18	5	No	No	No	0	Secondary	RDT_Self_testing_kit
PMS	2023-02-28	ZRC/STARCOV19/2022/PMS/OROZO					HIS GRACE PMS	PMS/H.G/0031	Yes	Yes	Vomiting Nausea Cough Fever >38c (current or history of) Headache	1	0	0	1	0	1	1	0	0	0	0	0	0	1	0		Yes	No	Self-Testing	Yes	Yes	Yes	Yes	2	3	No	No	4	Likely	Female	21	3	No	No	No	0	Primary	RDT_Self_testing_kit
PMS	2023-02-28	ZRC/STARCOV19/2022/PMS/OROZO					HIS GRACE PMS	PMS/H.G/0032	Yes	Yes	Fever >38c (current or history of) Sore throat Cough Chest pains Headache	1	1	0	1	0	0	0	0	0	1	0	0	0	1	0		Yes	No	Self-Testing	Yes	Yes	Yes	No	3	4	No	No	3	Likely	Male	24	3	No	No	No	0	Secondary	RDT_Self_testing_kit
PMS	2023-02-28	ZRC/STARCOV19/2022/PMS/OROZO					HIS GRACE PMS	PMS/H.G/0033	Yes	Yes	Fever >38c (current or history of) Tiredness Loss of taste Headache	1	0	0	0	0	0	0	0	1	0	0	1	0	1	0		Yes	No	Self-Testing	Yes	Yes	Yes	No	3	2	No	No	3	Likely	Male	20	2	No	No	No	0	Secondary	RDT_Self_testing_kit
PMS	2023-02-28	ZRC/STARCOV19/2022/PMS/OROZO					HIS GRACE PMS	PMS/H.G/0034	Yes	Yes	Fever >38c (current or history of) Nausea Headache Cough Sore throat	1	1	0	1	0	0	1	0	0	0	0	0	0	1	0		Yes	No	Self-Testing	Yes	Yes	Yes	No	4	3	No	No	2	Neutral	Male	25	2	No	No	No	0	Secondary	RDT_Self_testing_kit
PMS	2023-02-28	ZRC/STARCOV19/2022/PMS/OROZO					HIS GRACE PMS	PMS/H.G/0035	Yes	Yes	Fever >38c (current or history of) Sore throat Tiredness Headache Nausea	1	1	0	0	0	0	1	0	1	0	0	0	0	1	0		Yes	No	Self-Testing	Yes	Yes	Yes	Yes	3	2	No	No	2	Likely	Male	20	3	No	No	No	0	Secondary	RDT_Self_testing_kit
PMS	2023-02-28	ZRC/STARCOV19/2022/PMS/OROZO					HIS GRACE PMS	PMS/H.G/0036	Yes	Yes	Fever >38c (current or history of) Sore throat Runny nose Cough Headache	1	1	1	1	0	0	0	0	0	0	0	0	0	1	0		Yes	No	Self-Testing	Yes	Yes	Yes	No	4	3	No	No	2	Likely	Female	29	2	No	No	No	0	Secondary	RDT_Self_testing_kit
PMS	2023-03-23	ZRC/STARCOV19/2022/PMS/OROZO					HIS GRACE PMS	PMS/H.G/0037	Yes	Yes	sore_throat runny_nose red_eyes headache	0	1	1	0	0	0	0	0	0	0	1	0	0	1	0		Yes	No	Self-Testing	Yes	Yes	Yes	No	4	3	No	No	2	Likely	Female	25	3	No	No	No	0	Secondary	RDT_Self_testing_kit
PMS	2023-03-23	ZRC/STARCOV19/2022/PMS/OROZO					HIS GRACE PMS	PMS/H.G/0038	Yes	Yes	tiredness headache sore_throat	0	1	0	0	0	0	0	0	1	0	0	0	0	1	0		Yes	No	Self-Testing	Yes	Yes	Yes	Yes	4	4	No	No	2	Unlikely	Male	24	4	No	No	No	0	Secondary	RDT_Self_testing_kit
PMS	2023-03-23	ZRC/STARCOV19/2022/PMS/OROZO					HIS GRACE PMS	PMS/H.G/0039	Yes	Yes	fever__38c__current_or_history_of tiredness headache sore_throat	1	1	0	0	0	0	0	0	1	0	0	0	0	1	0		Yes	No	Self-Testing	Yes	Yes	Yes	No	3	3	No	No	3	Likely	Female	25	5	No	No	No	0	Secondary	RDT_Self_testing_kit
PMS	2023-03-27	ZRC/STARCOV19/2022/PMS/OROZO					HIS GRACE PMS	PMS/H.G/0040	Yes	Yes	fever__38c__current_or_history_of runny_nose cough tiredness headache	1	0	1	1	0	0	0	0	1	0	0	0	0	1	0		Yes	No	Self-Testing	Yes	Yes	Yes	No	4	1	No	No	3	Likely	Female	29	2	Yes	No	No	0	Secondary	RDT_Self_testing_kit
PMS	2023-03-28	ZRC/STARCOV19/2022/PMS/OROZO					HIS GRACE PMS	PMS/H.G/0041	Yes	Yes	fever__38c__current_or_history_of cough tiredness headache	1	0	0	1	0	0	0	0	1	0	0	0	0	1	0		Yes	No	Self-Testing	Yes	Yes	No	No	4	3	No	No	3	Unlikely	Male	59	3	Yes	No	No	1	Primary	RDT_Self_testing_kit
PMS	2023-03-28	ZRC/STARCOV19/2022/PMS/OROZO					HIS GRACE PMS	PMS/H.G/0043	Yes	Yes	fever__38c__current_or_history_of sore_throat cough tiredness headache	1	1	0	1	0	0	0	0	1	0	0	0	0	1	0		Yes	No	Self-Testing	Yes	Yes	Yes	Yes	3	3	No	No	3	Unlikely	Male	42	2	Yes	No	No	0	Primary	RDT_Self_testing_kit
PMS	2023-03-29	ZRC/STARCOV19/2022/PMS/OROZO					HIS GRACE PMS	PMS/H.G/0044	Yes	Yes	fever__38c__current_or_history_of cough tiredness headache	1	0	0	1	0	0	0	0	1	0	0	0	0	1	0		Yes	No	Self-Testing	Yes	Yes	Yes	Yes	3	3	No	No	2	Unlikely	Male	59	3	No	Yes	No	1	Secondary	RDT_Self_testing_kit
PMS	2023-03-29	ZRC/STARCOV19/2022/PMS/OROZO					HIS GRACE PMS	PMS/H.G/0045	Yes	Yes	fever__38c__current_or_history_of runny_nose cough headache	1	0	1	1	0	0	0	0	0	0	0	0	0	1	0		Yes	No	Self-Testing	Yes	Yes	Yes	No	4	3	No	No	2	Likely	Female	19	2	Yes	No	No	0	Secondary	RDT_Self_testing_kit
PMS	2023-03-29	ZRC/STARCOV19/2022/PMS/OROZO					HIS GRACE PMS	PMS/H.G/0046	Yes	Yes	fever__38c__current_or_history_of headache tiredness	1	0	0	0	0	0	0	0	1	0	0	0	0	1	0		Yes	No	Self-Testing	Yes	Yes	Yes	Yes	3	2	No	No	3	Unlikely	Female	31	3	Yes	No	No	0	Secondary	RDT_Self_testing_kit
PMS	2023-03-29	ZRC/STARCOV19/2022/PMS/OROZO					HIS GRACE PMS	PMS/H.G/0047	Yes	Yes	runny_nose cough headache	0	0	1	1	0	0	0	0	0	0	0	0	0	1	0		Yes	No	Self-Testing	Yes	Yes	Yes	Yes	3	5	No	No	3	Unlikely	Female	60	4	Yes	No	No	1	Secondary	RDT_Self_testing_kit
PMS	2023-03-29	ZRC/STARCOV19/2022/PMS/OROZO					HIS GRACE PMS	PMS/H.G/0048	Yes	Yes	fever__38c__current_or_history_of headache tiredness	1	0	0	0	0	0	0	0	1	0	0	0	0	1	0		Yes	No	Self-Testing	Yes	Yes	Yes	No	5	4	No	No	2	Unlikely	Female	31	3	Yes	No	No	0	Secondary	RDT_Self_testing_kit
PMS	2023-04-02	ZRC/STARCOV19/2022/PMS/OROZO					HIS GRACE PMS	PMS/H.G/0049	Yes	Yes	tiredness headache cough	0	0	0	1	0	0	0	0	1	0	0	0	0	1	0		Yes	No	Self-Testing	Yes	Yes	Yes	Yes	3	4	No	No	3	Unlikely	Male	53	3	Yes	No	No	1	Tertiary	RDT_Self_testing_kit
PMS	2023-04-02	ZRC/STARCOV19/2022/PMS/OROZO					HIS GRACE PMS	PMS/H.G/0050	Yes	Yes	fever__38c__current_or_history_of sore_throat headache	1	1	0	0	0	0	0	0	0	0	0	0	0	1	0		Yes	No	Self-Testing	Yes	Yes	Yes	No	4	6	No	No		Likely	Male	45	3	Yes	No	No	0	Tertiary	RDT_Self_testing_kit
PMS	2023-04-03	ZRC/STARCOV19/2022/PMS/OROZO					HIS GRACE PMS	PMS/H.G/0051	Yes	Yes	cough runny_nose headache	0	0	1	1	0	0	0	0	0	0	0	0	0	1	0		Yes	No	Self-Testing	Yes	Yes	Yes	No	4	3	No	No	2	Unlikely	Male	53	4	Yes	No	No	1	Tertiary	RDT_Self_testing_kit
PMS	2023-04-03	ZRC/STARCOV19/2022/PMS/OROZO					HIS GRACE PMS	PMS/H.G/0052	Yes	Yes	fever__38c__current_or_history_of tiredness headache	1	0	0	0	0	0	0	0	1	0	0	0	0	1	0		Yes	No	Self-Testing	Yes	Yes	Yes	Yes	3	3	No	No		Likely	Female	40	3	Yes	No	No	0	Tertiary	RDT_Self_testing_kit
PMS	2023-04-03	ZRC/STARCOV19/2022/PMS/OROZO					HIS GRACE PMS	PMS/H.G/0053	Yes	Yes	fever__38c__current_or_history_of cough tiredness headache	1	0	0	1	0	0	0	0	1	0	0	0	0	1	0		Yes	No	Self-Testing	Yes	Yes	Yes	Yes	3	3	No	No	3	Unlikely	Male	46	2	Yes	No	No	0	Primary	RDT_Self_testing_kit
PMS	2023-04-06	ZRC/STARCOV19/2022/PMS/OROZO					HIS GRACE PMS	PMS/H.G /0054	Yes	Yes	fever__38c__current_or_history_of runny_nose cough tiredness headache	1	0	1	1	0	0	0	0	1	0	0	0	0	1	0		Yes	No	Self-Testing	Yes	Yes	Yes	No	3	4	No	No	2	Unlikely	Male	23	3	No	No	No	0	Secondary	RDT_Self_testing_kit
PMS	2023-04-06	ZRC/STARCOV19/2022/PMS/OROZO					HIS GRACE PMS	PMS/H.G/0055	Yes	Yes	runny_nose cough tiredness headache	0	0	1	1	0	0	0	0	1	0	0	0	0	1	0		Yes	No	Self-Testing	Yes	Yes	Yes	Yes	4	6	No	No	3	Likely	Female	27	4	No	No	No	0	Secondary	RDT_Self_testing_kit
PMS	2023-04-06	ZRC/STARCOV19/2022/PMS/OROZO					HIS GRACE PMS	PMS/H.G/0056	Yes	Yes	sore_throat fever__38c__current_or_history_of chest_pains headache	1	1	0	0	0	0	0	0	0	1	0	0	0	1	0		Yes	No	Self-Testing	Yes	Yes	Yes	Yes	3	3	No	No	2	Unlikely	Male	18	2	No	No	No	0	Secondary	RDT_Self_testing_kit
PMS	2023-04-06	ZRC/STARCOV19/2022/PMS/OROZO					HIS GRACE PMS	PMS/H.G/0057	Yes	Yes	fever__38c__current_or_history_of sore_throat runny_nose cough	1	1	1	1	0	0	0	0	0	0	0	0	0	0	0		Yes	No	Self-Testing	Yes	Yes	Yes	Yes	3	3	No	No	3	Likely	Male	20	3	No	No	No	0	Secondary	RDT_Self_testing_kit
PMS	2023-04-07	ZRC/STARCOV19/2022/PMS/OROZO					HIS GRACE PMS	PMS/H.G/0058	Yes	Yes	fever__38c__current_or_history_of sore_throat tiredness headache	1	1	0	0	0	0	0	0	1	0	0	0	0	1	0		Yes	No	Self-Testing	Yes	Yes	Yes	No	4	5	No	No	3	Likely	Male	30	3	No	No	No	0	Secondary	RDT_Self_testing_kit
PMS	2023-04-07	ZRC/STARCOV19/2022/PMS/OROZO					HIS GRACE PMS	PMS/H.G/0060	Yes	Yes	sore_throat runny_nose cough tiredness headache	0	1	1	1	0	0	0	0	1	0	0	0	0	1	0		Yes	No	Provider Assisted Testing	Yes	Yes	Yes	Yes	3	5	No	No	3	Likely	Female	28	3	No	No	No	0	Secondary	RDT_Ag_Professional_Use
PMS	2023-04-08	ZRC/STARCOV19/2022/PMS/OROZO					HIS GRACE PMS	PMS/H.G/0061	Yes	Yes	runny_nose sore_throat tiredness loss_of_taste headache fever__38c__current_or_history_of	1	1	1	0	0	0	0	0	1	0	0	1	0	1	0		Yes	No	Provider Assisted Testing	Yes	Yes	Yes	Yes	4	3	No	No	2	Likely	Male	22	3	No	No	No	0	Secondary	RDT_Ag_Professional_Use
PMS	2023-04-10	ZRC/STARCOV19/2022/PMS/OROZO					HIS GRACE PMS	PMS/H.G/0062	Yes	Yes	sore_throat nausea runny_nose red_eyes headache	0	1	1	0	0	0	1	0	0	0	1	0	0	1	0		Yes	No	Self-Testing	Yes	Yes	Yes	No	4	4	No	No	3	Likely	Female	22	2	No	No	No	0	Primary	RDT_Self_testing_kit
PMS	2023-04-10	ZRC/STARCOV19/2022/PMS/OROZO					HIS GRACE PMS	PMS/H.G/0063	Yes	Yes	fever__38c__current_or_history_of sore_throat runny_nose cough headache	1	1	1	1	0	0	0	0	0	0	0	0	0	1	0		Yes	No	Self-Testing	Yes	Yes	Yes	Yes	3	2	No	No	3	Likely	Female	26	2	No	No	No	2	Secondary	RDT_Self_testing_kit
PMS	2023-04-10	ZRC/STARCOV19/2022/PMS/OROZO					HIS GRACE PMS	PMS/H.G/0064	Yes	Yes	fever__38c__current_or_history_of cough shortness_of_breath tiredness headache	1	0	0	1	1	0	0	0	1	0	0	0	0	1	0		Yes	No	Self-Testing	Yes	Yes	Yes	No	2	4	No	No	3	Unlikely	Female	26	1	No	No	No	0	Secondary	RDT_Self_testing_kit
PMS	2023-04-12	ZRC/STARCOV19/2022/PMS/OROZO					HIS GRACE PMS	PMS/H.G/0065	Yes	Yes	sore_throat cough tiredness chest_pains headache	0	1	0	1	0	0	0	0	1	1	0	0	0	1	0		Yes	No	Self-Testing	Yes	Yes	No	No	3	5	No	No	3	Likely	Female	23	3	No	No	No	0	Secondary	RDT_Self_testing_kit
PMS	2023-04-12	ZRC/STARCOV19/2022/PMS/OROZO					HIS GRACE PMS	PMS/H.G/0066	Yes	Yes	fever__38c__current_or_history_of cough runny_nose headache	1	0	1	1	0	0	0	0	0	0	0	0	0	1	0		Yes	No	Self-Testing	Yes	Yes	Yes	No	3	4	No	No	3	Likely	Female	20	2	No	No	No	0	Primary	RDT_Self_testing_kit
PMS	2022-12-15	ZRC/STARCOV19/2022/PMS/OROZO						PMS/OROZO/0001	Yes	Yes	Fever >38c (current or history of) Vomiting Headache	1	0	0	0	0	1	0	0	0	0	0	0	0	1	0		Yes	No	Self-Testing	Yes	Yes	Yes	No	2	2	No	No	2	Very Likely	Female	38	3	No	No	No	0	Tertiary	RDT_Self_testing_kit
PMS	2022-12-21	ZRC/STARCOV19/2022/PMS/OROZO						PMS/OROZO/0002	Yes	Yes	Fever >38c (current or history of) Sore throat Headache	1	1	0	0	0	0	0	0	0	0	0	0	0	1	0		Yes	No	Self-Testing	Yes	Yes	Yes	Yes	2	4	No	No	6	Very Likely	Male	45	9	No	No	No	0	Tertiary	RDT_Self_testing_kit
PMS	2022-12-21	ZRC/STARCOV19/2022/PMS/OROZO						PMS/OROZO/0003	Yes	Yes	Fever >38c (current or history of) Sore throat Tiredness Chest pains Red eYes Loss of taste Loss of smell	1	1	0	0	0	0	0	0	1	1	1	1	1	0	0		Yes	No	Self-Testing	Yes	Yes	Yes	Yes	3	5	No	No	2	Likely	Male	30	4	No	No	No	0	Secondary	RDT_Self_testing_kit
PMS	2022-12-21	ZRC/STARCOV19/2022/PMS/OROZO						PMS/OROZO/0004	Yes	Yes	Fever >38c (current or history of) Tiredness Loss of taste Headache Cough	1	0	0	1	0	0	0	0	1	0	0	1	0	1	0		Yes	No	Self-Testing	Yes	Yes	Yes	Yes	3	4	No	No	2	Likely	Female	18	3	No	No	No	0	Secondary	RDT_Self_testing_kit
PMS	2022-12-22	ZRC/STARCOV19/2022/PMS/OROZO						PMS/OROZO/0005	Yes	Yes	Fever >38c (current or history of) Sore throat Runny Nose Tiredness Loss of taste Headache	1	1	1	0	0	0	0	0	1	0	0	1	0	1	0		Yes	No	Self-Testing	Yes	Yes	Yes	No	3	5	No	No	3	Likely	Female	38	4	No	No	No	0	Secondary	RDT_Self_testing_kit
PMS	2022-12-24	ZRC/STARCOV19/2022/PMS/OROZO						PMS/OROZO/0006	Yes	Yes	Fever >38c (current or history of) Sore throat Shortness of breath Tiredness Chest pains Headache	1	1	0	0	1	0	0	0	1	1	0	0	0	1	0		Yes	No	Self-Testing	Yes	Yes	Yes	Yes	2	3	No	No	2	Likely	Female	33	4	No	No	No	0	Secondary	RDT_Self_testing_kit
PMS	2023-01-03	ZRC/STARCOV19/2022/PMS/OROZO						PMS/OROZO/0007	Yes	Yes	Fever >38c (current or history of) Sore throat Runny Nose Cough Headache	1	1	1	1	0	0	0	0	0	0	0	0	0	1	0		Yes	No	Self-Testing	Yes	Yes	Yes	No	2	2	No	No	6	Very Likely	Male	23	1	Yes	No	No	0	Secondary	RDT_Self_testing_kit
PMS	2023-01-03	ZRC/STARCOV19/2022/PMS/OROZO						PMS/OROZO/0008	Yes	Yes	Fever >38c (current or history of) Sore throat Runny Nose Tiredness Headache	1	1	1	0	0	0	0	0	1	0	0	0	0	1	0		Yes	No	Self-Testing	Yes	Yes	Yes	No	3	3	No	No	4	Likely	Female	43	4	No	No	No	0	Secondary	RDT_Self_testing_kit
PMS	2023-01-06	ZRC/STARCOV19/2022/PMS/OROZO						PMS/OROZO/0009	Yes	Yes	Fever >38c (current or history of) Sore throat Tiredness Loss of taste Headache Runny Nose	1	1	1	0	0	0	0	0	1	0	0	1	0	1	0		Yes	No	Self-Testing	Yes	Yes	Yes	Yes	2	3	No	No	2	Very Likely	Male	60	5	Yes	Yes	No	2	Secondary	RDT_Self_testing_kit
PMS	2023-01-06	ZRC/STARCOV19/2022/PMS/OROZO						PMS/OROZO/0010	Yes	Yes	Fever >38c (current or history of) Runny Nose Cough Tiredness Headache	1	0	1	1	0	0	0	0	1	0	0	0	0	1	0		Yes	No	Self-Testing	Yes	Yes	Yes	No	2	4	No	No	2	Likely	Male	23	2	No	No	No	0	Secondary	RDT_Self_testing_kit
PMS	2023-01-11	ZRC/STARCOV19/2022/PMS/OROZO						PMS/OROZO/0011	Yes	Yes	Fever >38c (current or history of) Sore throat Runny Nose Cough Tiredness	1	1	1	1	0	0	0	0	1	0	0	0	0	0	0		Yes	No	Self-Testing	Yes	Yes	Yes	No	4	6	No	No	4	Neutral	Male	35	2	No	No	No	0	Tertiary	RDT_Self_testing_kit
PMS	2023-01-15	ZRC/STARCOV19/2022/PMS/OROZO						PMS/OROZO/0012	Yes	Yes	Cough Tiredness Chest pains Sore throat	0	1	0	1	0	0	0	0	1	1	0	0	0	0	0		Yes	No	Self-Testing	Yes	Yes	Yes	No	2	3	No	No	3	Very Unlikely	Male	25	3	No	No	No	0	Tertiary	RDT_Self_testing_kit
PMS	2023-02-01	ZRC/STARCOV19/2022/PMS/OROZO						PMS/OROZO/0013	Yes	Yes	Fever >38c (current or history of) Runny Nose Cough Nausea Tiredness Headache	1	0	1	1	0	0	1	0	1	0	0	0	0	1	0		Yes	No	Provider Assisted Testing		Yes	Yes	No	3	3	No	No	5	Likely	Male	22	1	No	No	No	0	Secondary	RDT_Ag_Professional_Use
PMS	2023-01-30	ZRC/STARCOV19/2022/PMS/OROZO						PMS/OROZO/0014	Yes	Yes	Fever >38c (current or history of) Sore throat Runny Nose Cough Tiredness Headache Loss of smell Loss of taste	1	1	1	1	0	0	0	0	1	0	0	1	1	1	0		Yes	No	Provider Assisted Testing		Yes	Yes	Yes	3	6	No	No	5	Likely	Male	39	9	No	No	No	0	Secondary	RDT_Ag_Professional_Use
PMS	2023-02-01	ZRC/STARCOV19/2022/PMS/OROZO						PMS/OROZO/0015	Yes	Yes	Fever >38c (current or history of) Runny Nose Cough Tiredness	1	0	1	1	0	0	0	0	1	0	0	0	0	0	0		Yes	No	Self-Testing	Yes	Yes	Yes	Yes	3	5	No	No	7	Very Likely	Male	35	2	No	No	No	0	Secondary	RDT_Self_testing_kit
PMS	2023-01-24	ZRC/STARCOV19/2022/PMS/OROZO						PMS/OROZO/0016	Yes	Yes	Fever >38c (current or history of) Sore throat Runny nose Cough Tiredness Headache	1	1	1	1	0	0	0	0	1	0	0	0	0	1	0		Yes	No	Self-Testing	Yes	Yes	Yes	No	2	2	No	No	2	Likely	Male	22	8	Yes	No	No	0	Secondary	RDT_Self_testing_kit
PMS	2023-01-24	ZRC/STARCOV19/2022/PMS/OROZO						PMS/OROZO/0017	Yes	Yes	Fever >38c (current or history of) Runny nose Cough Tiredness Chest pains Headache	1	0	1	1	0	0	0	0	1	1	0	0	0	1	0		Yes	No	Self-Testing	Yes	Yes	Yes	No	2	2	No	No	2	Likely	Male	26	4	No	No	No	0	Tertiary	RDT_Self_testing_kit
PMS	2023-01-24	ZRC/STARCOV19/2022/PMS/OROZO						PMS/OROZO/0018	Yes	Yes	Fever >38c (current or history of) Sore throat Runny nose Cough Tiredness Loss of taste	1	1	1	1	0	0	0	0	1	0	0	1	0	0	0		Yes	No	Self-Testing	Yes	Yes	Yes	Yes	2	5	No	No	2	Likely	Female	40	2	No	No	No	1	Secondary	RDT_Self_testing_kit
PMS	2023-01-18	ZRC/STARCOV19/2022/PMS/OROZO						PMS/OROZO/0019	Yes	Yes	Fever >38c (current or history of) Sore throat Runny nose Cough Nausea Tiredness Chest pains Loss of taste Headache	1	1	1	1	0	0	1	0	1	1	0	1	0	1	0		Yes	No	Self-Testing	Yes	Yes	Yes	No	3	2	No	No	2	Likely	Male	24	0	No	No	No	0	Secondary	RDT_Self_testing_kit
PMS	2023-01-19	ZRC/STARCOV19/2022/PMS/OROZO						PMS/OROZO/0020	Yes	Yes	Fever >38c (current or history of) Sore throat Runny nose Cough Tiredness Chest pains Loss of taste Headache	1	1	1	1	0	0	0	0	1	1	0	1	0	1	0		Yes	No	Self-Testing	Yes	Yes	Yes	No	2	5	No	No	2	Neutral	Female	28	3	No	No	No	0	Secondary	RDT_Self_testing_kit
PMS	2023-01-20	ZRC/STARCOV19/2022/PMS/OROZO						PMS/OROZO/0021	Yes	Yes	Fever >38c (current or history of) Sore throat Vomiting Red eyes Loss of taste Headache	1	1	0	0	0	1	0	0	0	0	1	1	0	1	0		Yes	No	Self-Testing	Yes	Yes	Yes	No	3	2	No	No	2	Likely	Male	26	9	No	No	No	0	Secondary	RDT_Self_testing_kit
PMS	2023-01-30	ZRC/STARCOV19/2022/PMS/OROZO						PMS/OROZO/0022	Yes	Yes	Fever >38c (current or history of) Sore throat Runny nose Cough Vomiting Loss of taste Headache	1	1	1	1	0	1	0	0	0	0	0	1	0	1	0		Yes	No	Self-Testing	Yes	Yes	Yes	No	3	3	No	No	1	Likely	Female	21	6	No	No	No	0	Secondary	RDT_Self_testing_kit
PMS	2023-01-26	ZRC/STARCOV19/2022/PMS/OROZO						PMS/OROZO/0023	Yes	Yes	Fever >38c (current or history of) Runny nose Cough Headache	1	0	1	1	0	0	0	0	0	0	0	0	0	1	0		Yes	No	Self-Testing	Yes	Yes	Yes	No	2	2	No	No	1	Very Likely	Female	19	8	No	No	No	0	Secondary	RDT_Self_testing_kit
PMS	2023-01-31	ZRC/STARCOV19/2022/PMS/OROZO						PMS/OROZO/0024	Yes	Yes	Fever >38c (current or history of) Sore throat Runny nose Cough Headache	1	1	1	1	0	0	0	0	0	0	0	0	0	1	0		Yes	No	Self-Testing	Yes	Yes	Yes	No	3	3	No	No		Likely	Male	35	3	Yes	No	No	0	Secondary	RDT_Self_testing_kit
PMS	2023-01-31	ZRC/STARCOV19/2022/PMS/OROZO						PMS/OROZO/0025	Yes	Yes	Fever >38c (current or history of) Cough Tiredness Diarrhea Loss of smell	1	0	0	1	0	0	0	1	1	0	0	0	1	0	0		Yes	No	Self-Testing	Yes	Yes	Yes	No	3	3	No	No		Very Likely	Female	29	5	Yes	No	No	0	Tertiary	RDT_Self_testing_kit
PMS	2023-01-31	ZRC/STARCOV19/2022/PMS/OROZO						PMS/OROZO/0026	Yes	Yes	Fever >38c (current or history of) Runny nose Cough Tiredness Headache	1	0	1	1	0	0	0	0	1	0	0	0	0	1	0		Yes	No	Self-Testing	Yes	Yes	Yes	No	2	2	No	No	2	Likely	Male	34	4	Yes	No	No	0	Tertiary	RDT_Self_testing_kit
PMS	2023-01-31	ZRC/STARCOV19/2022/PMS/OROZO						PMS/OROZO/0027	Yes	Yes	Fever >38c (current or history of) Sore throat Runny nose Tiredness Loss of smell	1	1	1	0	0	0	0	0	1	0	0	0	1	0	0		Yes	No	Self-Testing	Yes	Yes	Yes	No	3	3	No	No		Likely	Male	37	3	Yes	Yes	No	0	Tertiary	RDT_Self_testing_kit
PMS	2023-02-09	ZRC/STARCOV19/2022/PMS/OROZO						PMS/OROZO/0028	Yes	Yes	Fever >38c (current or history of) Sore throat Runny nose Cough Headache	1	1	1	1	0	0	0	0	0	0	0	0	0	1	0		Yes	No	Self-Testing	Yes	Yes	Yes	No	3	3	No	No	3	Neutral	Male	22	2	No	No	No	0	Tertiary	RDT_Self_testing_kit
PMS	2023-02-09	ZRC/STARCOV19/2022/PMS/OROZO						PMS/OROZO/0029	Yes	Yes	Fever >38c (current or history of) Runny nose Cough Vomiting Loss of taste Headache	1	0	1	1	0	1	0	0	0	0	0	1	0	1	0		Yes	No	Self-Testing	Yes	Yes	Yes	No	2	2	No	No		Very Likely	Female	28	1	No	No	No	0	Tertiary	RDT_Self_testing_kit
PMS	2023-02-08	ZRC/STARCOV19/2022/PMS/OROZO						PMS/OROZO/0030	Yes	Yes	Fever >38c (current or history of) Sore throat Runny nose Cough Tiredness Loss of taste Headache	1	1	1	1	0	0	0	0	1	0	0	1	0	1	0		Yes	No	Self-Testing	Yes	Yes	Yes	No	3	2	No	No	3	Unlikely	Female	29	2	Yes	Yes	No	0	Secondary	RDT_Self_testing_kit
PMS	2023-02-12	ZRC/STARCOV19/2022/PMS/OROZO						PMS/OROZO/0031	Yes	Yes	Fever >38c (current or history of) Sore throat Cough Tiredness Diarrhea Red eyes Loss of smell	1	1	0	1	0	0	0	1	1	0	1	0	1	0	0		Yes	No	Self-Testing	Yes	Yes	Yes	Yes	4	4	No	No	2	Likely	Male	28	5	No	No	No	0	Tertiary	RDT_Self_testing_kit
PMS	2023-02-11	ZRC/STARCOV19/2022/PMS/OROZO						PMS/OROZO/0032	Yes	Yes	Fever >38c (current or history of) Sore throat Runny nose Shortness of breath Nausea Chest pains Loss of taste	1	1	1	0	1	0	1	0	0	1	0	1	0	0	0		Yes	No	Self-Testing	Yes	Yes	Yes	Yes	2	3	No	No	2	Neutral	Male	29	5	No	No	No	0	Secondary	RDT_Self_testing_kit
PMS	2023-02-13	ZRC/STARCOV19/2022/PMS/OROZO						PMS/OROZO/0033	Yes	Yes	Fever >38c (current or history of) Sore throat Vomiting Diarrhea Loss of smell Headache	1	1	0	0	0	1	0	1	0	0	0	0	1	1	0		Yes	No	Self-Testing	Yes	Yes	Yes	No	5	4	No	No		Unlikely	Male	33	5	No	No	No	0	Secondary	RDT_Self_testing_kit
PMS	2023-02-13	ZRC/STARCOV19/2022/PMS/OROZO						PMS/OROZO/0034	Yes	Yes	Fever >38c (current or history of) Runny nose Cough Nausea Headache	1	0	1	1	0	0	1	0	0	0	0	0	0	1	0		Yes	No	Self-Testing	Yes	Yes	Yes	Yes	2	3	No	No		Likely	Male	53	4	Yes	Yes	No	1	Tertiary	RDT_Self_testing_kit
PMS	2023-02-14	ZRC/STARCOV19/2022/PMS/OROZO						PMS/OROZO/0035	Yes	Yes	Fever >38c (current or history of) Sore throat Runny nose Cough Headache	1	1	1	1	0	0	0	0	0	0	0	0	0	1	0		Yes	No	Self-Testing	Yes	Yes	Yes	No	6	5	No	No	2	Likely	Female	23	4	No	No	No	0	Tertiary	RDT_Self_testing_kit
PMS	2023-02-16	ZRC/STARCOV19/2022/PMS/OROZO						PMS/OROZO/0036	Yes	Yes	Sore throat Runny nose Cough Headache	0	1	1	1	0	0	0	0	0	0	0	0	0	1	0		Yes	No	Self-Testing	Yes	Yes	Yes	No	3	4	Yes	No	4	Neutral	Male	30	5	Yes	Yes	No	0	Tertiary	RDT_Self_testing_kit
PMS	2023-03-08	ZRC/STARCOV19/2022/PMS/OROZO						PMS/OROZO/0038	Yes	Yes	Fever >38c (current or history of) Sore throat Cough Headache	1	1	0	1	0	0	0	0	0	0	0	0	0	1	0		Yes	No	Self-Testing	Yes	Yes	No	No	3	3	No	No		Very Likely	Male	37	5	Yes	Yes	No	0	Tertiary	RDT_Self_testing_kit
PMS	2023-03-10	ZRC/STARCOV19/2022/PMS/OROZO						PMS/OROZO/0039	Yes	Yes	Fever >38c (current or history of) Runny nose Vomiting Loss of taste Loss of smell	1	0	1	0	0	1	0	0	0	0	0	1	1	0	0		Yes	No	Self-Testing	Yes	Yes	No	No	2	5	No	No		Likely	Female	43	5	No	No	No	0	Tertiary	RDT_Self_testing_kit
PMS	2023-03-16	ZRC/STARCOV19/2022/PMS/OROZO						PMS/OROZO/0040	Yes	Yes	fever__38c__current_or_history_of runny_Nose cough headache	1	0	1	1	0	0	0	0	0	0	0	0	0	1	0		Yes	No	Self-Testing	Yes	Yes	Yes	No	3	3	No	No	2	Likely	Male	37	6	No	No	No	0	Secondary	RDT_Self_testing_kit
PMS	2023-03-17	ZRC/STARCOV19/2022/PMS/OROZO						PMS/OROZO/0041	Yes	Yes	fever__38c__current_or_history_of sore_throat runny_Nose cough headache	1	1	1	1	0	0	0	0	0	0	0	0	0	1	0		Yes	No	Self-Testing	Yes	Yes	Yes	No	4	3	No	No		Likely	Male	36	2	Yes	Yes	No	0	Tertiary	RDT_Self_testing_kit
PMS	2023-03-19	ZRC/STARCOV19/2022/PMS/OROZO						PMS/OROZO/0042	Yes	Yes	fever__38c__current_or_history_of sore_throat cough tiredness headache	1	1	0	1	0	0	0	0	1	0	0	0	0	1	0		Yes	No	Self-Testing	Yes	Yes	Yes	Yes	3	4	No	No		Neutral	Female	45	4	Yes	No	No	0	Secondary	RDT_Self_testing_kit
PMS	2023-03-19	ZRC/STARCOV19/2022/PMS/OROZO						PMS/OROZO/0043	Yes	Yes	fever__38c__current_or_history_of sore_throat cough loss_of_taste headache	1	1	0	1	0	0	0	0	0	0	0	1	0	1	0		Yes	No	Self-Testing	Yes	Yes	Yes	No	2	1	No	No		Likely	Male	20	1	Yes	No	No	0	Secondary	RDT_Self_testing_kit
PMS	2023-03-19	ZRC/STARCOV19/2022/PMS/OROZO						PMS/OROZO/0044	Yes	Yes	fever__38c__current_or_history_of sore_throat runny_Nose tiredness headache	1	1	1	0	0	0	0	0	1	0	0	0	0	1	0		Yes	No	Self-Testing	Yes	Yes	Yes	No	3	4	No	No		Neutral	Male	18	3	Yes	No	No	0	Secondary	RDT_Self_testing_kit
PMS	2023-03-19	ZRC/STARCOV19/2022/PMS/OROZO						PMS/OROZO/0045	Yes	Yes	fever__38c__current_or_history_of sore_throat runny_Nose cough headache loss_of_smell	1	1	1	1	0	0	0	0	0	0	0	0	1	1	0		Yes	No	Self-Testing	Yes	Yes	Yes	No	5	4	No	No		Neutral	Male	25	0	Yes	No	No	0	Secondary	RDT_Self_testing_kit
PMS	2023-03-20	ZRC/STARCOV19/2022/PMS/OROZO						PMS/OROZO/0046	Yes	Yes	fever__38c__current_or_history_of runny_Nose cough vomiting loss_of_taste headache	1	0	1	1	0	1	0	0	0	0	0	1	0	1	0		Yes	No	Self-Testing	Yes	Yes	Yes	No	5	3	No	No		Very Likely	Female	27	10	No	No	No	0	Tertiary	RDT_Self_testing_kit
PMS	2023-03-20	ZRC/STARCOV19/2022/PMS/OROZO						PMS/OROZO/0047	Yes	Yes	fever__38c__current_or_history_of sore_throat runny_Nose nausea headache	1	1	1	0	0	0	1	0	0	0	0	0	0	1	0		Yes	No	Self-Testing	Yes	Yes	Yes	No	6	4	No	No		Neutral	Male	25	1	No	No	No	0	Tertiary	RDT_Self_testing_kit
PMS	2023-03-20	ZRC/STARCOV19/2022/PMS/OROZO						PMS/OROZO/0048	Yes	Yes	fever__38c__current_or_history_of sore_throat cough tiredness headache	1	1	0	1	0	0	0	0	1	0	0	0	0	1	0		Yes	No	Self-Testing	Yes	Yes	Yes	No	5	4	No	No		Very Likely	Male	37	12	No	No	No	0	Tertiary	RDT_Self_testing_kit
PMS	2023-03-28	ZRC/STARCOV19/2022/PMS/OROZO						PMS/OROZO/0049	Yes	Yes	fever__38c__current_or_history_of sore_throat cough headache	1	1	0	1	0	0	0	0	0	0	0	0	0	1	0		Yes	No	Self-Testing	Yes	Yes	Yes	Yes	3	2	No	No	2	Likely	Female	29	8	No	No	No	0	Secondary	RDT_Self_testing_kit
PMS	2023-04-03	ZRC/STARCOV19/2022/PMS/OROZO						PMS/OROZO/0050	Yes	Yes	fever__38c__current_or_history_of sore_throat runny_nose cough headache	1	1	1	1	0	0	0	0	0	0	0	0	0	1	0		Yes	No	Self-Testing	Yes	Yes	Yes	Yes	3	4	No	No		Likely	Female	40	3	Yes	No	No	0	Tertiary	RDT_Self_testing_kit
PMS	2023-03-28	ZRC/STARCOV19/2022/PMS/OROZO						PMS/OROZO/0051	Yes	Yes	fever__38c__current_or_history_of runny_nose cough tiredness headache	1	0	1	1	0	0	0	0	1	0	0	0	0	1	0		Yes	No	Self-Testing	Yes	Yes	Yes	No	2	2	No	No		Likely	Male	32	3	No	No	No	0	Secondary	RDT_Self_testing_kit
PMS	2023-03-28	ZRC/STARCOV19/2022/PMS/OROZO						PMS/OROZO/0052	Yes	Yes	fever__38c__current_or_history_of sore_throat runny_nose nausea loss_of_taste headache	1	1	1	0	0	0	1	0	0	0	0	1	0	1	0		Yes	No	Self-Testing	Yes	Yes	Yes	No	3	3	No	No	2	Likely	Female	33	5	No	No	No	0	Secondary	RDT_Self_testing_kit
PMS	2023-04-03	ZRC/STARCOV19/2022/PMS/OROZO						PMS/OROZO/0053	Yes	Yes	fever__38c__current_or_history_of sore_throat runny_nose cough loss_of_taste headache	1	1	1	1	0	0	0	0	0	0	0	1	0	1	0		Yes	No	Self-Testing	Yes	Yes	Yes	No	4	4	No	No		Very Likely	Female	43	5	No	No	No	0	Tertiary	RDT_Self_testing_kit
PMS	2023-04-03	ZRC/STARCOV19/2022/PMS/OROZO						PMS/OROZO/0054	Yes	Yes	fever__38c__current_or_history_of sore_throat runny_nose nausea tiredness chest_pains	1	1	1	0	0	0	1	0	1	1	0	0	0	0	0		Yes	No	Self-Testing	Yes	Yes	Yes	Yes	3	4	No	No		Very Likely	Female	46	2	No	No	No	0	Tertiary	RDT_Self_testing_kit
PMS	2023-04-05	ZRC/STARCOV19/2022/PMS/OROZO						PMS/OROZO/0057	Yes	Yes	fever__38c__current_or_history_of sore_throat runny_nose cough loss_of_taste headache	1	1	1	1	0	0	0	0	0	0	0	1	0	1	0		Yes	No	Self-Testing	Yes	Yes	Yes	No	2	3	No	No		Very Likely	Male	30	4	No	No	No	0	Tertiary	RDT_Self_testing_kit
PMS	2023-04-05	ZRC/STARCOV19/2022/PMS/OROZO						PMS/OROZO/0058	Yes	Yes	fever__38c__current_or_history_of runny_nose cough vomiting headache	1	0	1	1	0	1	0	0	0	0	0	0	0	1	0		Yes	No	Self-Testing	Yes	Yes	Yes	No	2	4	No	No		Likely	Female	29	3	No	No	No	0	Secondary	RDT_Self_testing_kit
PMS	2023-04-05	ZRC/STARCOV19/2022/PMS/OROZO						PMS/OROZO/0059	Yes	Yes	fever__38c__current_or_history_of sore_throat cough tiredness headache	1	1	0	1	0	0	0	0	1	0	0	0	0	1	0		Yes	No	Self-Testing	Yes	Yes	Yes	No	3	3	No	No		Neutral	Female	32	4	No	No	No	0	Tertiary	RDT_Self_testing_kit
PMS	2023-04-06	ZRC/STARCOV19/2022/PMS/OROZO						PMS/OROZO/0060	Yes	Yes	fever__38c__current_or_history_of sore_throat cough loss_of_smell headache	1	1	0	1	0	0	0	0	0	0	0	0	1	1	0		Yes	No	Self-Testing	Yes	Yes	Yes	No	3	2	No	No		Likely	Female	28	2	No	No	No	0	Secondary	RDT_Self_testing_kit
PMS	2023-04-07	ZRC/STARCOV19/2022/PMS/OROZO						PMS/OROZO/0061	Yes	Yes	fever__38c__current_or_history_of sore_throat runny_nose cough tiredness loss_of_taste headache	1	1	1	1	0	0	0	0	1	0	0	1	0	1	0		Yes	No	Self-Testing	Yes	Yes	Yes	No	3	1	No	No		Neutral	Female	18	2	Yes	No	No	0	Secondary	RDT_Self_testing_kit
PMS	2023-04-07	ZRC/STARCOV19/2022/PMS/OROZO						PMS/OROZO/0062	Yes	Yes	fever__38c__current_or_history_of sore_throat runny_nose loss_of_smell headache	1	1	1	0	0	0	0	0	0	0	0	0	1	1	0		Yes	No	Self-Testing	Yes	Yes	Yes	Yes	2	5	No	No		Likely	Male	49	1	No	No	No	0	others	RDT_Self_testing_kit
PMS	2023-04-08	ZRC/STARCOV19/2022/PMS/OROZO						PMS/OROZO/0063	Yes	Yes	fever__38c__current_or_history_of sore_throat cough tiredness loss_of_taste headache	1	1	0	1	0	0	0	0	1	0	0	1	0	1	0		Yes	No	Self-Testing	Yes	Yes	Yes	No	3	3	No	No		Neutral	Female	33	2	No	No	No	0	Secondary	RDT_Self_testing_kit
PMS	2023-04-08	ZRC/STARCOV19/2022/PMS/OROZO						PMS/OROZO/0064	Yes	Yes	fever__38c__current_or_history_of sore_throat runny_nose cough tiredness headache loss_of_taste	1	1	1	1	0	0	0	0	1	0	0	1	0	1	0		Yes	No	Self-Testing	Yes	Yes	Yes	Yes	2	4	No	No		Likely	Female	33	4	No	No	No	0	Secondary	RDT_Self_testing_kit
PMS	2023-04-10	ZRC/STARCOV19/2022/PMS/OROZO						PMS/OROZO/0065	Yes	Yes	fever__38c__current_or_history_of sore_throat cough nausea loss_of_smell headache	1	1	0	1	0	0	1	0	0	0	0	0	1	1	0		Yes	No	Self-Testing	Yes	Yes	No	No	2	5	No	No		Likely	Male	46	2	Yes	No	No	0	others	RDT_Self_testing_kit
PMS	2023-04-10	ZRC/STARCOV19/2022/PMS/OROZO						PMS/OROZO/0066	Yes	Yes	fever__38c__current_or_history_of sore_throat runny_nose cough tiredness headache	1	1	1	1	0	0	0	0	1	0	0	0	0	1	0		Yes	No	Self-Testing	Yes	Yes	Yes	No	2	2	No	No		Likely	Male	19	1	No	No	No	0	Secondary	RDT_Self_testing_kit
PMS	2023-04-10	ZRC/STARCOV19/2022/PMS/OROZO						PMS/OROZO/0067	Yes	Yes	fever__38c__current_or_history_of runny_nose cough tiredness chest_pains	1	0	1	1	0	0	0	0	1	1	0	0	0	0	0		Yes	No	Self-Testing	Yes	Yes	Yes	No	3	2	No	No		Neutral	Female	33	0	Yes	No	No	0	Secondary	RDT_Self_testing_kit
PMS	2023-04-12	ZRC/STARCOV19/2022/PMS/OROZO						PMS/OROZO/0068	Yes	Yes	fever__38c__current_or_history_of cough sore_throat chest_pains headache	1	1	0	1	0	0	0	0	0	1	0	0	0	1	0		Yes	No	Self-Testing	Yes	Yes	Yes	Yes	3	2	No	No		Likely	Male	39	2	Yes	No	No	0	Secondary	RDT_Self_testing_kit
PMS	2023-04-12	ZRC/STARCOV19/2022/PMS/OROZO						PMS/OROZO/0069	Yes	Yes	fever__38c__current_or_history_of sore_throat cough runny_nose headache	1	1	1	1	0	0	0	0	0	0	0	0	0	1	0		Yes	No	Self-Testing	Yes	Yes	Yes	No	2	2	No	No		Neutral	Male	37	3	No	No	No	0	Secondary	RDT_Self_testing_kit
PMS	2023-04-12	ZRC/STARCOV19/2022/PMS/OROZO						PMS/OROZO/0070	Yes	Yes	fever__38c__current_or_history_of cough tiredness loss_of_taste headache	1	0	0	1	0	0	0	0	1	0	0	1	0	1	0		Yes	No	Self-Testing	Yes	Yes	Yes	Yes	1	4	No			Neutral	Male	50	1	Yes	No	No	0	Tertiary	RDT_Self_testing_kit
PMS	2023-04-14	ZRC/STARCOV19/2022/PMS/OROZO						PMS/OROZO/0071	Yes	Yes	fever__38c__current_or_history_of runny_nose cough nausea headache	1	0	1	1	0	0	1	0	0	0	0	0	0	1	0		Yes	No	Self-Testing	Yes	Yes	Yes	No	4	4	No	No		Likely	Male	45	2	No	No	No	0	Secondary	RDT_Self_testing_kit
PMS	2023-04-16	ZRC/STARCOV19/2022/PMS/OROZO						PMS/OROZO/0072	Yes	Yes	fever__38c__current_or_history_of sore_throat runny_nose cough headache	1	1	1	1	0	0	0	0	0	0	0	0	0	1	0		Yes	No	Self-Testing	Yes	Yes	Yes	No	3	4	No	No		Neutral	Female	38	2	No	No	No	0	Secondary	RDT_Self_testing_kit
PMS	2023-04-17	ZRC/STARCOV19/2022/PMS/OROZO						PMS/OROZO/0073	Yes	Yes	fever__38c__current_or_history_of sore_throat cough headache chest_pains	1	1	0	1	0	0	0	0	0	1	0	0	0	1	0		Yes	No	Self-Testing	Yes	Yes	Yes	No	3	5	No	No		Likely	Female	40	2	No	No	No	0	Tertiary	RDT_Self_testing_kit
PMS	2023-04-20	ZRC/STARCOV19/2022/PMS/OROZO						PMS/OROZO/0074	Yes	Yes	fever__38c__current_or_history_of sore_throat runny_nose nausea tiredness headache	1	1	1	0	0	0	1	0	1	0	0	0	0	1	0		Yes	No	Self-Testing	Yes	Yes	Yes	No	3	3	No	No		Very Likely	Male	33	2	No	No	No	0	Secondary	RDT_Self_testing_kit
[truncated: 5 more columns]
